# Supplementary material for: Identification of Genetic Modules Mediating the Jekyll and Hyde Interaction of Dinoroseobacter shibae with the Dinoflagellate Prorocentrum minimum
Source: Front Microbiol. 2015 Nov 13;6:1262. doi: 10.3389/fmicb.2015.01262 (PMC4643747; doi:10.3389/fmicb.2015.01262)
Supplement: Supplementary file 2 [file Table_2.XLSX]

## Sheet: Sheet1
####	Differential Expression data of D. shibae wild-type in the co-culture with P. minimum
####	log2 fold change		Benjamini-Hochberg adjusted p-value		mean log2 counts per gene per million reads	Annotation
Locus Tag	logFC_24_18	logFC_30_24	FDR_24_18	FDR_30_24	logCPM	Gene Symbol	Description	COG	COG Category	Scaffold	Strand	Length
Dshi_0001	0.47934	1.89033	0.897695	0.00157617	10.5953	gltD	putative oxidoreductase	COG0493ER	[R] General function prediction only	NC_009952	+	479
Dshi_0002	-0.495334	2.82948	0.845159	4.26078e-08	11.9282	gltB	glutamate synthase	COG0069E	[E] Amino acid transport and metabolism	NC_009952	+	1512
Dshi_0004	-0.433096	0.49489	0.96376	0.754798	6.2667	-	hypothetical protein	COG1611R	[R] General function prediction only	NC_009952	-	285
Dshi_0005	-0.891906	0.398097	0.92626	0.895118	4.19183	-	hypothetical protein	-	NA	NC_009952	+	234
Dshi_0006	-1.26508	-0.866816	0.616107	0.495232	6.78186	dapD	2,3,4,5-tetrahydropyridine-2,6-carboxylate N-succinyltransferase	COG2171E	[E] Amino acid transport and metabolism	NC_009952	+	275
Dshi_0008	-0.394209	-0.935316	0.93434	0.330112	7.82197	-	hypothetical protein	-	NA	NC_009952	+	190
Dshi_0009	-1.52484	-1.89991	0.612552	0.0787304	5.06817	csp2	cold-shock DNA-binding domain-containing protein	COG1278K	[K] Transcription	NC_009952	-	68
Dshi_0010	7.12609	0.0611223	0.799174	1	2.73093	-	hypothetical protein	COG3544S	[S] Function unknown	NC_009952	-	173
Dshi_0011	-0.428823	-0.220834	0.978502	0.957429	5.62318	-	hypothetical protein	-	NA	NC_009952	+	115
Dshi_0012	-0.182994	-0.167995	1	0.981439	5.96598	dapE1	succinyl-diaminopimelate desuccinylase	COG0624E	[E] Amino acid transport and metabolism	NC_009952	+	379
Dshi_0013	-0.462386	0.163441	0.986731	0.995116	4.04729	elaA	N-acetyltransferase GCN5	COG2153R	[R] General function prediction only	NC_009952	+	142
Dshi_0014	-3.50537	1.74123	0.295971	0.337745	2.57809	-	hypothetical protein	COG3222S	[S] Function unknown	NC_009952	+	192
Dshi_0015	0.03219	-1.06098	1	0.397498	5.73161	rnr	ribonuclease R	COG0557K	[K] Transcription	NC_009952	+	751
Dshi_0016	-0.279194	0.624375	0.996968	0.761294	5.96405	mltB2	lytic murein transglycosylase	COG2951M	[M] Cell wall/membrane/envelope biogenesis	NC_009952	+	415
Dshi_0017	-1.66387	1.51314	0.912202	0.464731	2.39311	-	hypothetical protein	-	NA	NC_009952	-	216
Dshi_0018	1.21314	0.421389	0.798	0.841196	6.45154	-	multicopper oxidase	COG2132Q	[Q] Secondary metabolites biosynthesis, transport and catabolism	NC_009952	-	767
Dshi_0019	-1.06419	-2.31647	0.491077	0.000179626	9.30743	-	GTP-binding protein TypA	COG1217T	[T] Signal transduction mechanisms	NC_009952	+	605
Dshi_0020	-0.956551	1.05231	0.907713	0.525058	5.61916	-	putative transcriptional regulator	COG3710K	[K] Transcription	NC_009952	-	240
Dshi_0021	2.04214	1.10877	0.776441	0.488759	5.23376	-	hypothetical protein	-	NA	NC_009952	-	134
Dshi_0022	1.34898	0.916909	0.909585	0.586242	4.51178	-	hypothetical protein	-	NA	NC_009952	+	184
Dshi_0023	-0.117547	1.58543	1	0.212194	5.74192	rnhB	ribonuclease HII	COG0164L	[L] Replication, recombination and repair	NC_009952	+	206
Dshi_0024	-0.874537	-0.221685	0.764495	0.910448	7.51724	dam	adenine-specific methyltransferase	COG0863L	[L] Replication, recombination and repair	NC_009952	+	368
Dshi_0025	-1.51721	0.848793	0.697399	0.593387	5.54659	chrR2	transcriptional activator anti-ECFsigma factor	COG3806T	[T] Signal transduction mechanisms	NC_009952	+	223
Dshi_0026	0.0975944	2.33017	1	0.0204527	6.43681	-	NAD-dependent epimerase/dehydratase	COG2910R	[R] General function prediction only	NC_009952	+	213
Dshi_0027	0.296923	1.18371	0.996968	0.428595	6.07679	alkB1	alkane 1-monooxygenase	-	NA	NC_009952	-	384
Dshi_0028	-0.166289	0.930845	1	0.683784	3.22126	mutY	A/G-specific adenine glycosylase	COG1194L	[L] Replication, recombination and repair	NC_009952	-	364
Dshi_0029	0.689332	0.685594	0.930193	0.709797	6.13663	-	hypothetical protein	COG5389	[S] Function unknown	NC_009952	+	170
Dshi_0030	0.381328	0.465658	0.96376	0.740875	7.61819	dsbA1	putative thiol-disulfide oxidoreductase D	COG1651O	[O] Posttranslational modification, protein turnover, chaperones	NC_009952	+	223
Dshi_0031	-0.741298	0.322376	0.964804	0.919048	3.36252	lpxK	tetraacyldisaccharide 4'-kinase	COG1663M	[M] Cell wall/membrane/envelope biogenesis	NC_009952	-	337
Dshi_0032	0.0962661	0.618485	1	0.761294	5.08107	kdtA	three-deoxy-D-manno-octulosonic-acid transferase domain-containing protein	COG1519M	[M] Cell wall/membrane/envelope biogenesis	NC_009952	-	438
Dshi_0033	-0.911609	2.07888	0.940451	0.105713	4.21219	-	hypothetical protein	COG2835S	[S] Function unknown	NC_009952	-	63
Dshi_0034	-1.12663	1.35484	0.723937	0.147522	6.84252	-	ATP-dependent protease La	COG2802R	[R] General function prediction only	NC_009952	-	215
Dshi_0035	-0.459618	-0.62035	0.9635	0.695407	5.85563	trxA2	thioredoxin domain-containing protein	COG3118O	[O] Posttranslational modification, protein turnover, chaperones	NC_009952	-	303
Dshi_0036	0.26189	0.356124	1	0.896935	5.08742	xthA	exodeoxyribonuclease III	COG0708L	[L] Replication, recombination and repair	NC_009952	-	262
Dshi_0037	-0.544833	-1.3927	0.871549	0.0408937	8.06146	-	hypothetical protein	-	NA	NC_009952	+	174
Dshi_0038	0.672008	0.525402	0.826109	0.692117	9.95326	-	two component transcriptional regulator	COG0745TK	[K] Transcription	NC_009952	-	228
Dshi_0039	-0.841785	-0.123718	0.871549	0.997932	5.74249	ribA	GTP cyclohydrolase II	COG0807H	[H] Coenzyme transport and metabolism	NC_009952	+	356
Dshi_0040	7.51633	-0.822405	0.764495	0.678829	2.7057	-	hypothetical protein	COG5470S	[S] Function unknown	NC_009952	+	95
Dshi_0041	-2.52558	1.06156	0.504963	0.609521	3.31675	-	hypothetical protein	COG3786S	[S] Function unknown	NC_009952	+	164
Dshi_0042	7.79047	0.526008	0.725401	0.808294	3.52022	-	alanine racemase domain-containing protein	COG0325R	[R] General function prediction only	NC_009952	-	218
Dshi_0043	-2.13152	-2.15576	0.00268974	0.000137821	12.9815	-	porin	-	NA	NC_009952	-	319
Dshi_0044	-0.375922	-0.482734	0.985005	0.842076	5.46598	-	hypothetical protein	-	NA	NC_009952	+	156
Dshi_0045	-0.941416	1.09058	0.871549	0.409818	5.50112	-	hypothetical protein	-	NA	NC_009952	-	124
Dshi_0046	-0.430718	0.933165	0.978502	0.565876	5.40933	-	hypothetical protein	-	NA	NC_009952	+	129
Dshi_0047	0.528025	1.15233	0.889605	0.12642	9.40477	-	hypothetical protein	-	NA	NC_009952	-	140
Dshi_0048	0.587524	0.672872	0.964697	0.727385	5.51894	-	putative transposase	COG3677L	[L] Replication, recombination and repair	NC_009952	-	320
Dshi_0049	-0.786964	0.569699	0.870426	0.710533	6.31924	-	hypothetical protein	-	NA	NC_009952	+	68
Dshi_0050	0.19929	0.663846	0.978502	0.457676	11.0451	-	hypothetical protein	COG2856E	[E] Amino acid transport and metabolism	NC_009952	-	160
Dshi_0051	0.037622	0.954902	1	0.147342	11.5301	-	hypothetical protein	-	NA	NC_009952	-	138
Dshi_0052	6.91441	2.18339	0.824665	0.0665054	3.81159	-	hypothetical protein	-	NA	NC_009952	-	70
Dshi_0053	0.664756	0.320093	0.978502	0.916369	3.60476	-	hypothetical protein	COG2081R	[R] General function prediction only	NC_009952	+	406
Dshi_0054	-0.302954	0.910593	0.997705	0.568423	5.21647	gst2	glutathione S-transferase-like protein	COG0625O	[O] Posttranslational modification, protein turnover, chaperones	NC_009952	-	196
Dshi_0055	0.118655	1.75373	1	0.137275	6.05097	holA	DNA polymerase III subunit delta	COG1466L	[L] Replication, recombination and repair	NC_009952	-	341
Dshi_0056	-2.68622	0.924662	0.547304	0.692645	3.07673	-	hypothetical protein	-	NA	NC_009952	-	164
Dshi_0057	-0.904288	0.130383	0.769804	0.981439	7.40557	leuS	leucyl-tRNA synthetase	COG0495J	[J] Translation, ribosomal structure and biogenesis	NC_009952	-	869
Dshi_0058	-0.425194	0.391297	0.978502	0.863931	5.14681	lolA	outer membrane lipoprotein carrier protein	COG2834M	[M] Cell wall/membrane/envelope biogenesis	NC_009952	-	234
Dshi_0059	-0.668941	-0.732739	0.898081	0.59521	6.44987	ftsK	DNA translocase	COG1674D	[D] Cell cycle control, cell division, chromosome partitioning	NC_009952	-	995
Dshi_0060	-1.48933	-1.16511	0.474133	0.33266	6.67325	-	class I/II aminotransferase	COG0436E	[E] Amino acid transport and metabolism	NC_009952	-	393
Dshi_0061	-1.73272	-0.119322	0.601737	1	5.19042	-	amidase	COG0154J	[J] Translation, ribosomal structure and biogenesis	NC_009952	-	443
Dshi_0062	-1.87634	1.21231	0.160406	0.203695	6.88652	ubiH	2-octaprenyl-6-methoxyphenol hydroxylase	COG0654HC	[H] Coenzyme transport and metabolism	NC_009952	+	421
Dshi_0063	-1.21191	0.632496	0.959475	0.86132	2.87529	suhB2	inositol-phosphate phosphatase	COG0483G	[G] Carbohydrate transport and metabolism	NC_009952	-	264
Dshi_0064	-0.830394	-0.0883325	0.913297	1	4.88064	pmbA	peptidase U62 modulator of DNA gyrase	COG0312R	[R] General function prediction only	NC_009952	-	448
Dshi_0065	8.15852	0.476392	0.643015	0.852311	3.82748	-	hypothetical protein	-	NA	NC_009952	-	496
Dshi_0066	0.515053	0.23331	0.9635	0.950449	6.41829	-	dehydrogenase/reductase	COG4221R	[R] General function prediction only	NC_009952	+	252
Dshi_0067	0.108367	-0.69878	1	0.744699	4.181	caiD	enoyl-CoA hydratase/isomerase	COG1024I	[I] Lipid transport and metabolism	NC_009952	+	248
Dshi_0068	-0.227251	-0.784439	0.979807	0.44109	7.91997	-	lipoprotein	COG4764S	[S] Function unknown	NC_009952	-	194
Dshi_0069	-0.395713	-0.295071	0.983437	0.930967	5.21653	-	auxin efflux carrier	COG0679R	[R] General function prediction only	NC_009952	-	293
Dshi_0070	-0.136421	0.8785	0.997463	0.230004	9.33332	yccV	hemimethylated DNA-binding protein	COG3785S	[S] Function unknown	NC_009952	+	108
Dshi_0071	-0.597447	0.666552	0.948615	0.747327	5.86322	ggt1	gamma-glutamyltransferase	COG0405E	[E] Amino acid transport and metabolism	NC_009952	-	527
Dshi_0072	1.09544	-3.21848	0.802434	0.000170099	6.45887	rsbW	serine-protein kinase	COG2172T	[T] Signal transduction mechanisms	NC_009952	-	169
Dshi_0073	4.89704	-3.88494	0.0177652	3.32973e-06	6.40756	-	anti-sigma-factor antagonist	COG1366T	[T] Signal transduction mechanisms	NC_009952	-	110
Dshi_0074	-1.32131	0.0117789	0.764495	1	6.27386	thlA	acetyl-CoA acetyltransferase	COG0183I	[I] Lipid transport and metabolism	NC_009952	+	392
Dshi_0075	0.358315	-1.95336	0.978068	0.0274008	6.15705	-	hypothetical protein	-	NA	NC_009952	-	80
Dshi_0076	2.5247	3.69121	1	0.106353	1.34785	-	hypothetical protein	COG4584L	[L] Replication, recombination and repair	NC_009952	+	78
Dshi_0077	-0.45598	0.464671	1	0.879591	2.75521	-	hypothetical protein	-	NA	NC_009952	+	296
Dshi_0078	0.537755	0.322041	0.992955	0.906766	3.49857	-	hypothetical protein	-	NA	NC_009952	+	194
Dshi_0079	-0.56997	0.355566	0.9635	0.89998	5.33284	-	lipid A biosynthesis acyltransferase	COG1560M	[M] Cell wall/membrane/envelope biogenesis	NC_009952	+	293
Dshi_0080	-0.368426	0.329601	0.985753	0.88614	5.38678	-	hypothetical protein	-	[R] General function prediction only	NC_009952	-	328
Dshi_0081	-0.251144	-2.21212	0.992955	0.00553092	6.51135	imdh	3-isopropylmalate dehydrogenase	COG0473CE	[E] Amino acid transport and metabolism	NC_009952	-	368
Dshi_0082	3.43291	-3.23563	0.118081	0.000371721	6.03016	-	hypothetical protein	-	NA	NC_009952	-	374
Dshi_0083	-2.14007	0.0197684	0.113063	1	6.72494	leuD	isopropylmalate isomerase small subunit	COG0066E	[E] Amino acid transport and metabolism	NC_009952	-	201
Dshi_0084	-1.06721	-0.461273	0.777705	0.800953	6.01377	-	hypothetical protein	COG3247S	[S] Function unknown	NC_009952	-	175
Dshi_0085	0.147763	-1.09793	0.995019	0.086829	8.99783	ipmi1	isopropylmalate isomerase large subunit	COG0065E	[E] Amino acid transport and metabolism	NC_009952	-	467
Dshi_0086	0.0965006	-0.685789	1	0.511189	7.58024	-	SOUL heme-binding protein	-	NA	NC_009952	+	200
Dshi_0087	0.0424616	0.707645	1	0.610453	6.23161	-	iojap family protein	COG0799S	[S] Function unknown	NC_009952	+	110
Dshi_0088	-0.0487771	0.748055	1	0.701516	5.02928	-	rRNA large subunit methyltransferase	COG1576S	[S] Function unknown	NC_009952	+	156
Dshi_0089	0.355405	0.224159	0.965429	0.906766	7.26729	ipgm	phosphoglyceromutase	COG0696G	[G] Carbohydrate transport and metabolism	NC_009952	+	505
Dshi_0090	0.077308	1.04001	1	0.16471	9.13661	-	peptidase M23B	COG4942D	[D] Cell cycle control, cell division, chromosome partitioning	NC_009952	+	367
Dshi_0091	0.109939	0.356621	1	0.781068	8.17349	prc	carboxyl-terminal protease	COG0793M	[M] Cell wall/membrane/envelope biogenesis	NC_009952	+	445
Dshi_0092	-0.247935	0.155198	1	0.98797	5.40967	-	NUDIX hydrolase	COG0494LR	[L] Replication, recombination and repair	NC_009952	+	160
Dshi_0093	0.822767	0.711018	0.965429	0.729409	3.94009	-	hypothetical protein	-	NA	NC_009952	-	122
Dshi_0094	5.17008	0.218594	0.936731	0.991958	1.25298	-	hypothetical protein	COG4388R	[R] General function prediction only	NC_009952	-	310
Dshi_0095	0.0344947	0.410481	1	0.864189	5.45848	-	hypothetical protein	COG4397R	[R] General function prediction only	NC_009952	-	299
Dshi_0096	7.54495	0.724432	0.764495	0.739485	3.41366	-	hypothetical protein	-	NA	NC_009952	-	176
Dshi_0097	-0.022056	1.07257	1	0.550385	3.43543	-	hypothetical protein	-	NA	NC_009952	-	137
Dshi_0098	1.46615	0.783382	0.889345	0.656713	4.53736	-	hypothetical protein	-	NA	NC_009952	-	151
Dshi_0099	1.28386	0.0419505	0.91612	1	4.00248	-	hypothetical protein	COG2842R	[R] General function prediction only	NC_009952	-	256
Dshi_0100	1.24727	0.969396	0.921204	0.60001	4.44635	-	putative transposase	-	NA	NC_009952	-	627
Dshi_0101	-0.197408	0.345587	1	0.899053	5.00415	-	hypothetical protein	-	NA	NC_009952	+	85
Dshi_0102	9.01823	0.669057	0.480508	0.79337	4.70301	dnaE1	DNA polymerase III subunit alpha	COG0587L	[L] Replication, recombination and repair	NC_009952	+	994
Dshi_0103	-0.702214	-0.0970078	0.805489	0.995725	7.74255	adhI	alcohol dehydrogenase class III/S-(hydroxymethyl)glutathione dehydrogenase	COG1062C	[C] Energy production and conversion	NC_009952	+	370
Dshi_0104	1.41571	-0.113525	0.897695	1	4.05352	-	N-acetyltransferase GCN5	COG3153R	[R] General function prediction only	NC_009952	+	162
Dshi_0105	0.171938	-0.439495	0.997463	0.729341	8.09739	-	hypothetical protein	COG1432S	[S] Function unknown	NC_009952	+	236
Dshi_0106	1.3037	1.15727	0.913297	0.488759	4.60548	-	transcriptional regulator	COG1309K	[K] Transcription	NC_009952	-	207
Dshi_0107	0.795462	-0.369331	0.930193	0.889119	5.22588	-	ferritin-like protein	COG1633S	[S] Function unknown	NC_009952	+	323
Dshi_0108	0.3445	0.0806603	0.991449	1	5.93162	-	hypothetical protein	-	NA	NC_009952	-	313
Dshi_0109	-1.84477	0.877431	0.431506	0.584605	5.82543	-	auxin efflux carrier	COG0679R	[R] General function prediction only	NC_009952	+	311
Dshi_0110	-0.708545	0.859207	0.965429	0.6758	3.63976	-	hypothetical protein	COG1671S	[S] Function unknown	NC_009952	+	150
Dshi_0111	0.762449	0.19664	0.878252	0.933733	6.84461	-	transmembrane transporter	COG2814G	[G] Carbohydrate transport and metabolism	NC_009952	-	411
Dshi_0112	0.377436	-0.705932	0.965429	0.591434	6.44027	-	AFG1 family ATPase	COG1485R	[R] General function prediction only	NC_009952	+	389
Dshi_0113	-0.737085	0.0684745	0.786004	1	7.69566	ahpC	redoxin	COG0678O	[O] Posttranslational modification, protein turnover, chaperones	NC_009952	-	160
Dshi_0114	-1.11784	0.117629	0.808965	1	6.11041	-	pyridine nucleotide-disulfide oxidoreductase family protein	COG1251C	[C] Energy production and conversion	NC_009952	+	401
Dshi_0115	-2.87007	0.155399	0.491077	1	2.30959	-	putative methyltransferase	COG0742L	[L] Replication, recombination and repair	NC_009952	+	185
Dshi_0116	-0.107242	-0.407588	1	0.714978	8.89753	-	TRAP dicarboxylate transporter subunit DctP	COG1638G	[G] Carbohydrate transport and metabolism	NC_009952	-	350
Dshi_0117	0.0873594	0.265438	1	0.858868	8.40942	map	methionine aminopeptidase	COG0024J	[J] Translation, ribosomal structure and biogenesis	NC_009952	-	271
Dshi_0118	-0.497075	-1.01728	0.937887	0.396949	6.17277	sfsA	sugar fermentation stimulation protein A	COG1489R	[R] General function prediction only	NC_009952	-	244
Dshi_0119	1.13235	-0.314637	0.92645	0.911884	3.73119	mogA	molybdenum cofactor biosynthesis protein MogA	COG1058R	[R] General function prediction only	NC_009952	+	242
Dshi_0120	-0.188763	-0.386518	1	0.885179	5.16881	-	N-acetyltransferase GCN5	-	NA	NC_009952	+	241
Dshi_0121	-0.712972	0.701975	0.91612	0.6758	6.28011	-	peroxidase-like protein	COG2128S	[S] Function unknown	NC_009952	+	191
Dshi_0122	9.31067	-0.469286	0.328306	0.82324	4.42721	-	OmpA/MotB domain-containing protein	COG2885M	[M] Cell wall/membrane/envelope biogenesis	NC_009952	+	310
Dshi_0123	1.53052	-2.08627	0.369889	0.00237373	7.39716	-	transcriptional regulator	COG0583K	[K] Transcription	NC_009952	-	302
Dshi_0124	0.533734	-1.29615	0.969156	0.457676	5.02018	-	intracellular protease	COG0693R	[R] General function prediction only	NC_009952	-	194
Dshi_0125	1.41267	-2.51552	0.36414	0.000327602	8.43379	fadH	NADPH:2,4-dienoyl-CoA reductase	COG1902C	[C] Energy production and conversion	NC_009952	-	672
Dshi_0126	-0.547638	0.450664	0.995368	0.879342	2.66613	-	hypothetical protein	-	NA	NC_009952	-	138
Dshi_0127	0.931495	-0.753105	0.920909	0.699744	4.83504	-	hypothetical protein	-	NA	NC_009952	-	256
Dshi_0128	-0.989203	0.652275	0.833655	0.687202	5.82765	-	hypothetical protein	-	NA	NC_009952	-	219
Dshi_0129	-0.341146	-0.221175	0.930193	0.874802	8.84134	ilvD1	dihydroxy-acid dehydratase	COG0129EG	[G] Carbohydrate transport and metabolism	NC_009952	-	577
Dshi_0130	-1.3434	0.123562	0.747755	1	5.1199	abi	abortive infection protein	COG1266R	NA	NC_009952	+	300
Dshi_0131	0.240227	-1.09162	0.987422	0.256982	7.27871	accD	acetyl-CoA carboxylase	COG0777I	[I] Lipid transport and metabolism	NC_009952	+	320
Dshi_0132	-1.00683	-1.0727	0.798639	0.428595	5.98281	folC	folylpolyglutamate synthase	COG0285H	[H] Coenzyme transport and metabolism	NC_009952	+	422
Dshi_0133	-0.050443	1.91536	1	0.0523166	7.89268	-	putative type I secretion target repeat protein	-	NA	NC_009952	+	319
Dshi_0134	-0.994489	1.61425	0.814941	0.111646	7.33263	pcd	pterin-4-alpha-carbinolamine dehydratase	COG2154H	[H] Coenzyme transport and metabolism	NC_009952	-	97
Dshi_0135	0.605884	1.657	0.871549	0.0060291	8.71312	-	hypothetical protein	COG3146S	[S] Function unknown	NC_009952	-	406
Dshi_0136	8.89758	-0.255281	0.445692	0.936548	4.14231	ugpQ	cytosolic glycerophosphoryl diester phosphodiesterase	COG0584C	[C] Energy production and conversion	NC_009952	-	257
Dshi_0137	-0.085195	0.0764695	1	1	5.21815	-	endoribonuclease L-PSP	COG0251J	[J] Translation, ribosomal structure and biogenesis	NC_009952	-	155
Dshi_0138	0.59905	0.100408	0.871549	0.991958	8.31966	hlyD	type I secretion membrane fusion protein	COG1566V	[V] Defense mechanisms	NC_009952	-	435
Dshi_0139	0.561176	-0.203167	0.871549	0.89759	8.1736	-	type I secretion system ATPase	COG4618R	[R] General function prediction only	NC_009952	-	579
Dshi_0140	0.187882	-0.831649	0.997463	0.487864	7.38206	-	VacJ family lipoprotein	COG2853M	[M] Cell wall/membrane/envelope biogenesis	NC_009952	+	273
Dshi_0141	1.71588	-0.625014	0.624656	0.729409	6.21494	ttg2D	toluene tolerance family protein	COG2854Q	[Q] Secondary metabolites biosynthesis, transport and catabolism	NC_009952	+	206
Dshi_0142	0.0125965	-0.347762	1	0.785081	7.79583	mrcB	penicillin-binding protein	COG0744M	[M] Cell wall/membrane/envelope biogenesis	NC_009952	-	729
Dshi_0143	6.44596	0.363497	0.871549	0.93103	2.28402	glnK	nitrogen regulatory protein P-II	COG0347E	[E] Amino acid transport and metabolism	NC_009952	+	112
Dshi_0144	-1.26462	1.51264	0.834408	0.254778	5.07661	amtB	ammonium transporter	COG0004P	[P] Inorganic ion transport and metabolism	NC_009952	+	437
Dshi_0145	8.54061	0.056916	0.545863	1	3.96105	-	aromatic amino acid aminotransferase	COG1448E	[E] Amino acid transport and metabolism	NC_009952	-	392
Dshi_0146	-0.431601	0.377539	0.927682	0.779173	7.51913	sseA	3-mercaptopyruvate sulfurtransferase	COG2897P	[P] Inorganic ion transport and metabolism	NC_009952	-	291
Dshi_0147	-0.000554073	-0.844815	1	0.292825	8.11029	smpB	SsrA-binding protein	COG0691O	[O] Posttranslational modification, protein turnover, chaperones	NC_009952	-	160
Dshi_0148	-1.21623	-1.3889	0.871549	0.457676	3.71545	-	N-acetyltransferase GCN5	COG3393R	[R] General function prediction only	NC_009952	-	149
Dshi_0149	-0.885366	-0.47988	0.761805	0.729409	7.31264	dapA	dihydrodipicolinate synthase	COG0329EM	[M] Cell wall/membrane/envelope biogenesis	NC_009952	-	291
Dshi_0150	-1.60684	0.0126139	0.68132	1	5.18184	-	putative lytic transglycosylase catalytic subunit	COG0741M	[M] Cell wall/membrane/envelope biogenesis	NC_009952	+	649
Dshi_0151	0.0745001	0.630569	1	0.837504	4.13948	-	hypothetical protein	-	NA	NC_009952	-	292
Dshi_0152	-0.780412	0.0232144	0.954428	1	3.74115	-	hypothetical protein	COG4121S	[S] Function unknown	NC_009952	-	230
Dshi_0153	-0.209095	0.470602	1	0.841196	4.38805	dao	FAD dependent oxidoreductase	COG0665E	[E] Amino acid transport and metabolism	NC_009952	+	352
Dshi_0154	-0.779761	-0.349874	0.96376	0.927893	4.52583	-	NADPH-dependent FMN reductase	COG0431R	[R] General function prediction only	NC_009952	-	181
Dshi_0155	-0.264345	0.281413	1	0.936548	4.24724	lrgA	putative LrgA family protein	COG1380R	[R] General function prediction only	NC_009952	+	118
Dshi_0156	-0.562843	-0.436335	0.978502	0.873642	3.18984	lrgB	LrgB family protein	COG1346M	[M] Cell wall/membrane/envelope biogenesis	NC_009952	+	238
Dshi_0157	-0.162673	-0.613488	1	0.641228	7.15818	cobA2	cob(I)alamin adenosyltransferase	COG2109H	[H] Coenzyme transport and metabolism	NC_009952	+	204
Dshi_0158	-0.621454	-0.202218	0.921204	0.947884	6.0626	cobN	cobaltochelatase	COG1429H	[H] Coenzyme transport and metabolism	NC_009952	-	1235
Dshi_0159	1.45502	1.47561	0.824665	0.226022	5.85221	-	hypothetical protein	-	NA	NC_009952	-	169
Dshi_0160	0.0897228	-2.19993	1	0.021596	6.2476	cobW	cobalamin biosynthesis protein CobW	COG0523R	[R] General function prediction only	NC_009952	-	359
Dshi_0161	0.0357906	-1.98171	1	0.0370268	5.55824	cbtA	putative cobalt transporter subunit CbtA	COG5446S	[S] Function unknown	NC_009952	-	229
Dshi_0162	8.92057	-0.330056	0.44754	0.906727	4.13135	cbtB	hypothetical protein	-	NA	NC_009952	-	65
Dshi_0163	-0.150971	-0.850322	1	0.552589	6.44219	smc	chromosome segregation protein SMC	COG1196D	[D] Cell cycle control, cell division, chromosome partitioning	NC_009952	+	1150
Dshi_0164	0.427886	1.05887	0.987422	0.501918	5.22446	mltB1	lytic murein transglycosylase	COG2951M	[M] Cell wall/membrane/envelope biogenesis	NC_009952	-	389
Dshi_0165	-1.45002	0.0895166	0.849805	1	3.26312	cobD	cobalamin biosynthesis protein	COG1270H	[H] Coenzyme transport and metabolism	NC_009952	-	303
Dshi_0166	0.0307315	-1.16743	1	0.571507	2.53422	cobC	threonine-phosphate decarboxylase	COG0079E	[E] Amino acid transport and metabolism	NC_009952	-	318
Dshi_0167	-0.80426	0.554124	0.845159	0.71051	6.52874	-	hypothetical protein	COG5469S	[S] Function unknown	NC_009952	-	127
Dshi_0168	1.61852	-0.50212	0.764495	0.79798	5.82804	-	response regulator receiver protein	COG2204T	[T] Signal transduction mechanisms	NC_009952	+	119
Dshi_0169	-0.839274	1.19938	0.845159	0.233624	7.07673	-	putative glutathione S-transferase	COG0435O	[O] Posttranslational modification, protein turnover, chaperones	NC_009952	-	329
Dshi_0170	-0.894251	-0.452634	0.903132	0.864189	5.24138	-	hypothetical protein	-	NA	NC_009952	+	81
Dshi_0171	-1.31598	-0.551977	0.347074	0.620501	7.65903	cbiX2	sirohydrochlorin cobaltochelatase	COG2138S	[S] Function unknown	NC_009952	+	416
Dshi_0172	-0.789904	-0.403914	0.921204	0.876951	5.61899	cobH	precorrin-8X methylmutase	COG2082H	[H] Coenzyme transport and metabolism	NC_009952	+	512
Dshi_0173	7.93767	0.168344	0.689781	0.987693	3.47474	cobL	decarboxylating precorrin-6Y C(5,15)-methyltransferase	COG2242H	[H] Coenzyme transport and metabolism	NC_009952	+	400
Dshi_0174	-0.52766	0.78839	0.996968	0.731402	2.87024	cobI	precorrin-2 C(20)-methyltransferase	COG2243H	[H] Coenzyme transport and metabolism	NC_009952	+	233
Dshi_0175	-0.778291	-0.540066	0.921204	0.797793	4.98004	cbiG	precorrin-3B C(17)-methyltransferase	COG1010H	[H] Coenzyme transport and metabolism	NC_009952	+	601
Dshi_0176	-1.31438	-0.208448	0.836023	0.972461	4.2673	cobM	precorrin-4 C(11)-methyltransferase	COG2875H	[H] Coenzyme transport and metabolism	NC_009952	+	258
Dshi_0177	1.6256	2.83483	0.764495	0.000408253	7.01764	-	hypothetical protein	-	NA	NC_009952	+	117
Dshi_0178	-0.407979	1.14336	0.978502	0.469297	5.99414	-	class I/II aminotransferase	COG1168E	[E] Amino acid transport and metabolism	NC_009952	-	390
Dshi_0179	-0.851303	0.0189356	0.777705	1	7.3993	def1	peptide deformylase	COG0242J	[J] Translation, ribosomal structure and biogenesis	NC_009952	+	187
Dshi_0180	-1.35186	0.440075	0.781934	0.840703	4.70705	def2	peptide deformylase	COG0242J	[J] Translation, ribosomal structure and biogenesis	NC_009952	+	168
Dshi_0181	-1.90472	0.458055	0.624656	0.877815	4.44768	fmt	methionyl-tRNA formyltransferase	COG0223J	[J] Translation, ribosomal structure and biogenesis	NC_009952	+	299
Dshi_0182	7.20568	-0.231079	0.786004	0.965937	2.67203	rnhA	ribonuclease H	COG0328L	[L] Replication, recombination and repair	NC_009952	-	157
Dshi_0183	0.750559	-0.9235	0.969457	0.5922	3.19444	-	type 11 methyltransferase	COG2263J	[H] Coenzyme transport and metabolism	NC_009952	-	199
Dshi_0184	-1.18211	0.266415	0.913341	0.952685	2.98385	-	hypothetical protein	-	NA	NC_009952	-	150
Dshi_0185	-1.28144	0.845231	0.834206	0.641353	4.71299	cdsA2	phosphatidate cytidylyltransferase	COG4589R	[R] General function prediction only	NC_009952	-	316
Dshi_0186	6.72813	1.03437	0.845552	0.617242	2.88458	plsC	phospholipid/glycerol acyltransferase	COG0204I	[I] Lipid transport and metabolism	NC_009952	-	217
Dshi_0187	6.71646	1.02615	0.845221	0.588433	2.87687	-	amino-acid exporter protein	COG1280E	[E] Amino acid transport and metabolism	NC_009952	-	204
Dshi_0188	0.974385	0.964959	0.747755	0.247136	8.04381	ispH	4-hydroxy-3-methylbut-2-enyl diphosphate reductase	COG0761IM	[M] Cell wall/membrane/envelope biogenesis	NC_009952	-	318
Dshi_0189	-1.60713	1.00996	0.781934	0.602874	4.95575	-	putative cytochrome c class I	COG2863C	[C] Energy production and conversion	NC_009952	+	144
Dshi_0190	0.177593	-0.0110455	1	1	3.6857	-	hypothetical protein	COG1238S	[S] Function unknown	NC_009952	-	171
Dshi_0191	-0.0714142	0.5183	1	0.635596	8.94764	-	hypothetical protein	COG1432S	[S] Function unknown	NC_009952	-	190
Dshi_0192	-1.41963	-0.650345	0.547277	0.661813	6.61894	hppk	2-amino-4-hydroxy-6-hydroxymethyldihydropteridine pyrophosphokinase	COG0801H	[H] Coenzyme transport and metabolism	NC_009952	+	189
Dshi_0193	-0.11763	-1.35598	1	0.0787072	8.82808	rpoZ	DNA-directed RNA polymerase subunit omega	COG1758K	[K] Transcription	NC_009952	+	118
Dshi_0194	-0.692335	0.0273745	0.754632	1	9.14906	relA	GTP pyrophosphokinase	COG0317TK	[T] Signal transduction mechanisms	NC_009952	+	714
Dshi_0195	-0.520976	-0.0057525	0.95888	1	6.95923	-	hypothetical protein	COG3216S	[S] Function unknown	NC_009952	+	218
Dshi_0196	8.50665	0.397115	0.547304	0.873642	4.09718	pdxJ	pyridoxine 5'-phosphate synthase	COG0854H	[H] Coenzyme transport and metabolism	NC_009952	+	254
Dshi_0197	1.08825	0.0560696	0.930193	1	3.84475	-	hypothetical protein	-	NA	NC_009952	+	220
Dshi_0198	-0.228008	-0.0645331	1	1	5.52474	acpS	4'-phosphopantetheinyl transferase	COG0736I	[I] Lipid transport and metabolism	NC_009952	+	139
Dshi_0199	0.11247	-1.62318	1	0.0280167	7.26628	lepB	signal peptidase I	COG0681U	[U] Intracellular trafficking, secretion, and vesicular transport	NC_009952	+	261
Dshi_0200	-0.831723	-0.878709	0.897695	0.562729	5.30426	rnc	ribonuclease III	COG0571K	[K] Transcription	NC_009952	+	229
Dshi_0201	-0.751752	-0.317523	0.815405	0.843244	7.46182	era	GTP-binding protein Era	COG1159R	[R] General function prediction only	NC_009952	+	308
Dshi_0202	-1.25697	1.09347	0.786004	0.428595	5.2713	-	hypothetical protein	COG5447	[S] Function unknown	NC_009952	+	110
Dshi_0203	6.34446	1.23902	0.889345	0.571507	2.69519	recO	DNA repair protein RecO	COG1381L	[L] Replication, recombination and repair	NC_009952	+	241
Dshi_0204	0.735279	1.59471	0.824599	0.00876059	8.36386	mmgC	acyl-CoA dehydrogenase	COG1960I	[I] Lipid transport and metabolism	NC_009952	-	564
Dshi_0205	-0.890478	-0.365551	0.921204	0.928294	5.10504	-	hypothetical protein	-	NA	NC_009952	+	254
Dshi_0206	0.557514	-0.719265	0.910126	0.524047	7.37367	-	hypothetical protein	COG3176R	[R] General function prediction only	NC_009952	-	295
Dshi_0207	0.729998	-0.792861	0.913297	0.661633	6.88208	ptsH	phosphotransferase system	COG1925G	[G] Carbohydrate transport and metabolism	NC_009952	-	89
Dshi_0208	0.0312688	-1.4692	1	0.0905479	7.13985	ptsL	PTS system transporter subunit IIA	COG2893G	[G] Carbohydrate transport and metabolism	NC_009952	-	129
Dshi_0209	-0.0373971	-0.776021	1	0.595343	5.60528	-	hypothetical protein	COG1660R	[R] General function prediction only	NC_009952	-	300
Dshi_0210	0.094622	-0.361137	1	0.896498	4.27971	hprK	HPr kinase/phosphorylase	COG1493T	[T] Signal transduction mechanisms	NC_009952	-	145
Dshi_0211	1.23374	-1.55763	0.491077	0.0270537	7.89486	-	integral membrane sensor signal transduction histidine kinase	COG0642T	[T] Signal transduction mechanisms	NC_009952	-	572
Dshi_0212	1.45106	-1.84331	0.295971	0.00399403	8.68204	-	two component transcriptional regulator	COG0745TK	[T] Signal transduction mechanisms	NC_009952	-	233
Dshi_0213	0.253041	-0.2983	0.965429	0.822215	9.66885	pckA	phosphoenolpyruvate carboxykinase	COG1866C	[C] Energy production and conversion	NC_009952	+	532
Dshi_0214	0.42843	-0.24717	0.914189	0.858152	8.60359	hbdA	3-hydroxybutyryl-CoA dehydrogenase	COG1250I	[I] Lipid transport and metabolism	NC_009952	-	291
Dshi_0215	0.664674	-0.721945	0.965429	0.71937	4.09177	-	hypothetical protein	-	NA	NC_009952	+	285
Dshi_0216	-0.366191	-1.47598	0.930193	0.0302428	8.9553	eftA	electron transfer flavoprotein subunit alpha	COG2025C	[C] Energy production and conversion	NC_009952	-	308
Dshi_0217	0.237452	-2.24593	0.964804	1.8851e-05	9.585	eftB	electron transfer flavoprotein subunit beta	COG2086C	[C] Energy production and conversion	NC_009952	-	252
Dshi_0218	0.0897128	1.0786	1	0.501555	6.81763	-	putative ATP--cobalamin adenosyltransferase	COG2096S	[S] Function unknown	NC_009952	-	190
Dshi_0219	0.432452	0.845331	0.93434	0.365666	7.81335	-	hypothetical protein	-	NA	NC_009952	-	71
Dshi_0220	1.49294	-0.652733	0.824665	0.741999	4.81619	-	putative oxidoreductase NAD-/NADP-dependent	COG0300R	[R] General function prediction only	NC_009952	-	277
Dshi_0221	-0.832456	0.243534	0.720081	0.877148	8.23338	parC	DNA topoisomerase IV subunit A	COG0188L	[L] Replication, recombination and repair	NC_009952	+	777
Dshi_0222	-0.548649	-0.0375916	0.962437	1	5.72418	-	hypothetical protein	-	NA	NC_009952	+	224
Dshi_0223	-0.486279	-3.67768	0.913297	1.1148e-08	7.58488	tufA2	elongation factor Tu	COG0050J	[J] Translation, ribosomal structure and biogenesis	NC_009952	+	391
Dshi_0224	-1.93704	0.27648	0.757136	0.951761	2.99119	-	hypothetical protein	-	NA	NC_009952	-	291
Dshi_0225	0.720002	-0.17161	0.92626	0.983737	6.13553	-	hypothetical protein	-	NA	NC_009952	+	100
Dshi_0226	0.587318	0.237276	0.930193	0.947884	7.56807	-	hypothetical protein	COG3492S	[S] Function unknown	NC_009952	-	110
Dshi_0227	-0.267242	-0.329801	0.978502	0.822414	7.62886	-	N-formylglutamate amidohydrolase	COG3931E	[E] Amino acid transport and metabolism	NC_009952	-	249
Dshi_0228	-0.728864	-0.850592	0.781934	0.337805	7.9815	pykA	pyruvate kinase	COG0469G	[G] Carbohydrate transport and metabolism	NC_009952	+	482
Dshi_0229	-1.23405	0.408489	0.891652	0.880253	3.88921	-	hypothetical protein	-	NA	NC_009952	+	74
Dshi_0230	0.199799	-1.50435	0.978502	0.00863125	10.3631	rpmI	50S ribosomal protein L35	COG0291J	[J] Translation, ribosomal structure and biogenesis	NC_009952	+	66
Dshi_0231	-0.924398	-1.66039	0.776441	0.0511448	7.47724	rplT	50S ribosomal protein L20	COG0292J	[J] Translation, ribosomal structure and biogenesis	NC_009952	+	121
Dshi_0232	0.540049	-1.20411	0.964804	0.443101	5.29705	-	hypothetical protein	-	NA	NC_009952	+	356
Dshi_0233	-0.256582	0.725983	0.997463	0.716121	6.69521	-	putative citrate transporter	COG0471P	[P] Inorganic ion transport and metabolism	NC_009952	+	627
Dshi_0234	6.14684	0.963073	0.909022	0.776202	2.35743	-	hypothetical protein	-	NA	NC_009952	+	354
Dshi_0235	-0.832903	-1.11054	0.662657	0.117691	8.97341	pheS	phenylalanyl-tRNA synthetase subunit alpha	COG0016J	[J] Translation, ribosomal structure and biogenesis	NC_009952	+	357
Dshi_0236	-0.898706	-0.731574	0.842379	0.61254	5.82087	-	hypothetical protein	-	NA	NC_009952	+	84
Dshi_0237	-1.16791	-0.0460781	0.565451	1	7.17003	pheT	phenylalanyl-tRNA synthetase subunit beta	COG0072J	[J] Translation, ribosomal structure and biogenesis	NC_009952	+	798
Dshi_0238	8.34782	0.903444	0.595438	0.609521	4.23181	-	hypothetical protein	-	NA	NC_009952	+	156
Dshi_0239	-1.63807	-0.0653841	0.92626	1	2.3249	nadX	aspartate dehydrogenase	COG1712R	[R] General function prediction only	NC_009952	-	253
Dshi_0240	-0.34358	0.476939	0.992286	0.798732	5.46972	gst3	glutathione S-transferase domain-containing protein	COG0625O	[O] Posttranslational modification, protein turnover, chaperones	NC_009952	-	232
Dshi_0241	0.0329157	-0.474494	1	0.81619	5.1666	mscL	large conductance mechanosensitive channel protein	COG1970M	[M] Cell wall/membrane/envelope biogenesis	NC_009952	+	131
Dshi_0242	-1.32132	-0.524242	0.778853	0.818338	6.07703	-	hypothetical protein	COG3000I	[I] Lipid transport and metabolism	NC_009952	+	325
Dshi_0243	0.231858	0.926005	1	0.585999	4.45529	-	acyltransferase family protein	-	[I] Lipid transport and metabolism	NC_009952	+	383
Dshi_0244	1.65699	0.00444374	0.89261	1	4.85577	adh	alanine dehydrogenase	COG0686E	[E] Amino acid transport and metabolism	NC_009952	-	371
Dshi_0245	-1.45684	-0.194408	0.89261	0.995487	2.58644	asnC	transcriptional regulator	COG1522K	[K] Transcription	NC_009952	+	169
Dshi_0246	-0.788549	0.182126	0.612552	0.906766	10.872	rpsU	30S ribosomal protein S21	COG0828J	[J] Translation, ribosomal structure and biogenesis	NC_009952	-	68
Dshi_0247	0.202347	1.40114	0.993768	0.0525919	7.80219	-	hypothetical protein	COG5590S	[S] Function unknown	NC_009952	+	232
Dshi_0248	-0.305305	0.306616	0.994333	0.921078	5.79978	-	quinone oxidoreductase putative PIG3	COG0604CR	[C] Energy production and conversion	NC_009952	+	328
Dshi_0249	0.59068	0.622623	0.992955	0.793602	3.69998	-	efflux transporter	COG0841V	[V] Defense mechanisms	NC_009952	-	194
Dshi_0250	0.0103436	-0.100374	1	1	5.59505	-	efflux transporter	COG0841V	[V] Defense mechanisms	NC_009952	-	830
Dshi_0251	-0.0573301	0.0635792	1	1	2.89457	-	efflux transporter	COG0845M	[M] Cell wall/membrane/envelope biogenesis	NC_009952	-	383
Dshi_0252	0.824002	1.0355	0.900159	0.464959	6.81559	-	transcriptional regulator	COG1309K	[K] Transcription	NC_009952	+	224
Dshi_0253	0.121107	1.20062	1	0.249239	7.03693	-	acyl-CoA synthetase/AMP-acid ligase II	COG0318IQ	[I] Lipid transport and metabolism	NC_009952	+	519
Dshi_0254	0.317863	1.31005	1	0.374657	3.85575	-	ribonuclease T2	COG3719J	[J] Translation, ribosomal structure and biogenesis	NC_009952	-	213
Dshi_0255	-0.668912	-1.08385	0.799174	0.16471	8.94601	-	hypothetical protein	COG3820S	[S] Function unknown	NC_009952	+	250
Dshi_0256	-0.376956	1.04551	0.964804	0.292825	6.92583	-	hypothetical protein	-	NA	NC_009952	-	82
Dshi_0257	-0.455017	0.750657	0.992955	0.713269	3.79436	-	peptidase S8/S53 subtilisin kexin sedolisin	COG1404O	[O] Posttranslational modification, protein turnover, chaperones	NC_009952	-	449
Dshi_0258	-0.702901	-1.48649	0.921011	0.205521	5.26399	secE	preprotein translocase subunit SecE	COG0690U	[U] Intracellular trafficking, secretion, and vesicular transport	NC_009952	+	66
Dshi_0259	1.19031	-1.33388	0.209952	0.0174079	10.3656	nusG	NusG antitermination factor	COG0250K	[K] Transcription	NC_009952	+	177
Dshi_0260	0.165965	-2.01388	0.993713	0.000612701	8.65109	rplK	50S ribosomal protein L11	COG0080J	[J] Translation, ribosomal structure and biogenesis	NC_009952	+	141
Dshi_0261	-0.62809	-1.3804	0.786004	0.0239519	8.65503	rplA	50S ribosomal protein L1	COG0081J	[J] Translation, ribosomal structure and biogenesis	NC_009952	+	232
Dshi_0262	0.336808	-1.0889	0.921204	0.0820412	10.8103	-	hypothetical protein	-	NA	NC_009952	+	242
Dshi_0263	-0.118043	-0.636907	1	0.768707	4.70021	fkbM	FkbM family methyltransferase	-	NA	NC_009952	+	261
Dshi_0264	0.252411	-1.5249	1	0.38087	5.18167	-	hypothetical protein	-	NA	NC_009952	+	352
Dshi_0265	-1.12299	-3.26351	0.293832	2.66872e-09	10.7695	rplJ	50S ribosomal protein L10	COG0244J	[J] Translation, ribosomal structure and biogenesis	NC_009952	+	172
Dshi_0266	-1.44403	-2.63098	0.128395	1.0559e-05	10.6905	rplL	50S ribosomal protein L7/L12	COG0222J	[J] Translation, ribosomal structure and biogenesis	NC_009952	+	126
Dshi_0267	0.522893	1.4036	0.946463	0.265585	7.97619	-	hypothetical protein	-	NA	NC_009952	+	449
Dshi_0268	-1.0339	0.0978135	0.306921	0.981439	10.7873	rpoB	DNA-directed RNA polymerase subunit beta	COG0085K	[K] Transcription	NC_009952	+	1378
Dshi_0269	-1.18098	0.987894	0.250704	0.168736	10.3174	rpoC	DNA-directed RNA polymerase subunit beta'	COG0086K	[K] Transcription	NC_009952	+	1415
Dshi_0270	0.942429	0.148583	0.965429	1	3.73586	-	hypothetical protein	-	NA	NC_009952	+	301
Dshi_0271	0.19225	-3.36024	0.978502	3.31002e-10	11.8296	rpsL	30S ribosomal protein S12	COG0048J	[J] Translation, ribosomal structure and biogenesis	NC_009952	+	123
Dshi_0272	0.100047	-3.11407	1	4.43367e-10	10.2243	rpsG	30S ribosomal protein S7	COG0049J	[J] Translation, ribosomal structure and biogenesis	NC_009952	+	156
Dshi_0273	-0.918394	-1.66981	0.452757	0.0033093	12.4531	fusA	elongation factor G	COG0480J	[J] Translation, ribosomal structure and biogenesis	NC_009952	+	705
Dshi_0274	-2.74725	-0.701565	0.00109335	0.501555	8.05318	tufA1	elongation factor Tu	COG0050J	[J] Translation, ribosomal structure and biogenesis	NC_009952	+	391
Dshi_0275	-2.08894	-0.607766	0.170071	0.744699	7.41511	rpsJ	30S ribosomal protein S10	COG0051J	[J] Translation, ribosomal structure and biogenesis	NC_009952	+	106
Dshi_0276	-2.22249	-0.43091	0.00838446	0.727385	8.51231	rplC	50S ribosomal protein L3	COG0087J	[J] Translation, ribosomal structure and biogenesis	NC_009952	+	279
Dshi_0277	-1.8036	-0.625427	0.0403883	0.550385	9.44065	rplD	50S ribosomal protein L4	COG0088J	[J] Translation, ribosomal structure and biogenesis	NC_009952	+	205
Dshi_0278	-1.99642	-0.385997	0.164187	0.84433	8.00631	rplW	50S ribosomal protein L23	COG0089J	[J] Translation, ribosomal structure and biogenesis	NC_009952	+	98
Dshi_0279	0.649668	1.92373	0.897695	0.00324164	8.19688	-	hypothetical protein	-	NA	NC_009952	-	116
Dshi_0280	6.95594	1.39565	0.824599	0.349302	3.31113	-	hypothetical protein	-	NA	NC_009952	-	126
Dshi_0281	0.54667	0.0111307	0.958975	1	5.97054	-	YHS domain-containing protein	-	NA	NC_009952	-	163
Dshi_0282	-0.990747	0.74868	0.545863	0.397498	8.59154	-	hypothetical protein	COG2442S	[S] Function unknown	NC_009952	+	88
Dshi_0283	-0.211595	0.473767	0.992955	0.75228	8.62491	-	hypothetical protein	-	NA	NC_009952	+	100
Dshi_0284	-0.797678	-1.21168	0.68132	0.0685131	9.19811	-	putative outer membrane protein	COG3637M	[M] Cell wall/membrane/envelope biogenesis	NC_009952	+	216
Dshi_0285	-0.825004	-2.54167	0.608864	2.72243e-06	9.48579	rplB	50S ribosomal protein L2	COG0090J	[J] Translation, ribosomal structure and biogenesis	NC_009952	+	280
Dshi_0286	-0.562663	-2.58557	0.786004	5.88403e-07	11.0373	rpsS	30S ribosomal protein S19	COG0185J	[J] Translation, ribosomal structure and biogenesis	NC_009952	+	92
Dshi_0287	-0.946647	-2.53719	0.408909	5.93512e-07	10.451	rplV	50S ribosomal protein L22	COG0091J	[J] Translation, ribosomal structure and biogenesis	NC_009952	+	126
Dshi_0288	-1.58565	-1.40143	0.0827712	0.0329136	9.99155	rpsC	30S ribosomal protein S3	COG0092J	[J] Translation, ribosomal structure and biogenesis	NC_009952	+	240
Dshi_0289	-1.88657	-0.702266	0.0729618	0.546534	9.00418	rplP	50S ribosomal protein L16	COG0197J	[J] Translation, ribosomal structure and biogenesis	NC_009952	+	137
Dshi_0290	-1.00237	-0.894147	0.81055	0.517978	5.53351	-	hypothetical protein	-	NA	NC_009952	+	76
Dshi_0291	0.464793	1.65745	0.96376	0.0464342	6.95308	-	hypothetical protein	-	NA	NC_009952	-	129
Dshi_0292	-0.705954	-0.486454	0.897695	0.779173	6.36455	-	hypothetical protein	-	NA	NC_009952	-	241
Dshi_0293	0.290347	-2.58731	0.958308	1.46798e-06	8.71106	rpmC	50S ribosomal protein L29	COG0255J	[J] Translation, ribosomal structure and biogenesis	NC_009952	+	68
Dshi_0294	0.253778	-2.67186	0.9635	5.80868e-07	11.1778	rpsQ	30S ribosomal protein S17	COG0186J	[J] Translation, ribosomal structure and biogenesis	NC_009952	+	76
Dshi_0295	0.341339	-2.67745	0.92626	7.17751e-07	10.0696	rplN	50S ribosomal protein L14	COG0093J	[J] Translation, ribosomal structure and biogenesis	NC_009952	+	122
Dshi_0296	-0.301303	-2.61482	0.955994	7.15071e-06	9.00871	rplX	50S ribosomal protein L24	COG0198J	[J] Translation, ribosomal structure and biogenesis	NC_009952	+	101
Dshi_0297	-0.73043	-1.20255	0.729647	0.101071	12.6567	rplE	50S ribosomal protein L5	COG0094J	[J] Translation, ribosomal structure and biogenesis	NC_009952	+	187
Dshi_0298	-1.22961	-1.12492	0.223844	0.107777	10.5471	rpsN	30S ribosomal protein S14	COG0199J	[J] Translation, ribosomal structure and biogenesis	NC_009952	+	101
Dshi_0299	-1.74861	-1.09672	0.0605515	0.143203	8.68333	rpsH	30S ribosomal protein S8	COG0096J	[J] Translation, ribosomal structure and biogenesis	NC_009952	+	130
Dshi_0300	-2.10643	-0.195126	0.0101204	0.909822	9.78674	rplF	50S ribosomal protein L6	COG0097J	[J] Translation, ribosomal structure and biogenesis	NC_009952	+	177
Dshi_0301	-2.20114	0.139515	0.014223	0.964492	8.52496	rplR	50S ribosomal protein L18	COG0256J	[J] Translation, ribosomal structure and biogenesis	NC_009952	+	119
Dshi_0302	-2.44208	0.158134	0.00554708	0.947884	8.07054	rpsE	30S ribosomal protein S5	COG0098J	[J] Translation, ribosomal structure and biogenesis	NC_009952	+	191
Dshi_0303	-2.42789	0.304896	0.0177652	0.858152	7.48707	rpmD	50S ribosomal protein L30	COG1841J	[J] Translation, ribosomal structure and biogenesis	NC_009952	+	62
Dshi_0304	-2.26327	0.0188235	0.105271	1	7.13108	rplO	50S ribosomal protein L15	COG0200J	[J] Translation, ribosomal structure and biogenesis	NC_009952	+	157
Dshi_0305	-0.122649	0.485269	1	0.744431	9.10659	secY	preprotein translocase subunit SecY	COG0201U	[U] Intracellular trafficking, secretion, and vesicular transport	NC_009952	+	453
Dshi_0306	-1.12255	0.333226	0.745618	0.86183	6.70111	adk	adenylate kinase	COG0563F	[F] Nucleotide transport and metabolism	NC_009952	+	213
Dshi_0307	-0.308841	-1.65075	0.92645	0.00268564	12.3672	rpsM	30S ribosomal protein S13	COG0099J	[J] Translation, ribosomal structure and biogenesis	NC_009952	+	147
Dshi_0308	-0.331131	-1.99298	0.930193	0.000221391	8.71358	rpsK	30S ribosomal protein S11	COG0100J	[J] Translation, ribosomal structure and biogenesis	NC_009952	+	129
Dshi_0309	-1.37664	-2.4021	0.0969853	7.15071e-06	11.2716	rpoA	DNA-directed RNA polymerase subunit alpha	COG0202K	[K] Transcription	NC_009952	+	343
Dshi_0310	-1.72641	-0.996998	0.0729618	0.226022	9.1836	rplQ	50S ribosomal protein L17	COG0203J	[J] Translation, ribosomal structure and biogenesis	NC_009952	+	138
Dshi_0311	1.02319	0.369505	0.767533	0.872549	10.4156	luxR1	transcriptional regulator	COG2197TK	[K] Transcription	NC_009952	+	203
Dshi_0312	0.0720095	-0.391505	1	0.819365	6.40576	luxI	N-acyl-L-homoserine lactone synthetase-like protein	COG3916TQ	[T] Signal transduction mechanisms	NC_009952	+	195
Dshi_0313	-0.326816	0.404268	0.992955	0.876093	5.94867	-	recombination factor protein RarA	COG2256L	[L] Replication, recombination and repair	NC_009952	+	436
Dshi_0314	-1.55858	-0.926554	0.799174	0.744699	4.3945	-	integral membrane protein	COG0239D	[D] Cell cycle control, cell division, chromosome partitioning	NC_009952	+	109
Dshi_0315	-1.91645	-0.861169	0.584264	0.710721	4.77822	rluC	ribosomal large subunit pseudouridine synthase C	COG0564J	[J] Translation, ribosomal structure and biogenesis	NC_009952	+	348
Dshi_0316	-0.791487	-1.30408	0.92645	0.461869	4.49291	gph	phosphoglycolate phosphatase	COG0546R	[R] General function prediction only	NC_009952	+	226
Dshi_0317	-1.47815	-0.421507	0.403602	0.788078	6.67281	-	ATP12 chaperone protein	COG5387O	[O] Posttranslational modification, protein turnover, chaperones	NC_009952	+	234
Dshi_0318	-0.278807	0.287993	0.965429	0.86677	10.516	bztA	glutamate/glutamine/aspartate/asparagine ABC transporter	COG0834ET	[E] Amino acid transport and metabolism	NC_009952	+	338
Dshi_0319	0.374019	1.28262	0.965429	0.136873	7.47876	bztB	glutamate/glutamine/aspartate/asparagine ABC transport system permease	COG4597E	[E] Amino acid transport and metabolism	NC_009952	+	411
Dshi_0320	0.421895	0.564386	0.930193	0.619648	8.19983	bztC	glutamate/glutamine/aspartate/asparagine ABC transport system permease	COG0765E	[E] Amino acid transport and metabolism	NC_009952	+	432
Dshi_0321	-0.243592	0.390397	0.965429	0.746596	9.66739	bztD	glutamate/glutamine/aspartate/asparagine ABC transport ATP-binding	COG1126E	[E] Amino acid transport and metabolism	NC_009952	+	258
Dshi_0322	-2.16429	-0.229629	0.65004	0.981179	3.05385	-	putative phosphatase	COG2062T	[T] Signal transduction mechanisms	NC_009952	-	166
Dshi_0323	-1.98066	0.970621	0.871549	0.69839	1.82515	-	hypothetical protein	-	NA	NC_009952	-	207
Dshi_0324	-0.655909	-1.31319	0.909585	0.199739	6.26297	argB	acetylglutamate kinase	COG0548E	[E] Amino acid transport and metabolism	NC_009952	-	287
Dshi_0325	0.370646	0.706835	0.992955	0.715792	5.35199	fabG3	3-ketoacyl-ACP reductase	COG1028IQR	[Q] Secondary metabolites biosynthesis, transport and catabolism	NC_009952	+	243
Dshi_0326	-2.43453	0.793251	0.35832	0.691946	4.80695	engB	ribosome biogenesis GTP-binding protein YsxC	COG0218R	[R] General function prediction only	NC_009952	-	217
Dshi_0327	-1.28151	-0.412419	0.830492	0.888997	4.38208	mosc	MOSC domain-containing protein	COG3217R	[R] General function prediction only	NC_009952	-	249
Dshi_0328	-0.213709	-0.715346	0.967438	0.35182	9.8047	yidC	putative inner membrane protein translocase component YidC	COG0706U	[U] Intracellular trafficking, secretion, and vesicular transport	NC_009952	-	606
Dshi_0329	0.976347	-1.21549	0.900466	0.432037	5.72634	ydaM	diguanylate cyclase/phosphodiesterase	COG5001T	[T] Signal transduction mechanisms	NC_009952	-	529
Dshi_0330	-0.389032	-1.0599	0.979331	0.56991	5.64128	ydaO	C32 tRNA thiolase	COG0037D	[D] Cell cycle control, cell division, chromosome partitioning	NC_009952	-	287
Dshi_0331	-1.01911	-2.01456	0.921204	0.168105	3.37174	-	hypothetical protein	COG0759S	[S] Function unknown	NC_009952	-	73
Dshi_0332	-0.352623	-3.12495	1	0.0188418	1.91842	rnpA	ribonuclease P protein component	COG0594J	[J] Translation, ribosomal structure and biogenesis	NC_009952	-	129
Dshi_0333	-3.02614	-0.459915	0.431506	0.894442	2.01446	rpmH	50S ribosomal protein L34	-	NA	NC_009952	-	44
Dshi_0334	1.01237	0.144195	0.871549	0.995116	6.14789	-	integral membrane sensor signal transduction histidine kinase	COG0642T	[T] Signal transduction mechanisms	NC_009952	-	467
Dshi_0335	1.75047	0.319134	0.761805	0.895292	5.44863	merA	putative mercuric reductase MerA	COG1249C	[C] Energy production and conversion	NC_009952	-	470
Dshi_0336	8.80578	0.0160904	0.487721	1	4.17308	-	hypothetical protein	COG0398S	[S] Function unknown	NC_009952	-	243
Dshi_0337	0.729042	-1.24311	0.913989	0.290689	6.07325	parA2	chromosome partitioning ATPase	COG1192D	[D] Cell cycle control, cell division, chromosome partitioning	NC_009952	-	269
Dshi_0338	-0.551766	0.0593578	0.983437	1	3.3888	-	metallo-beta-lactamase family protein	COG0491R	[R] General function prediction only	NC_009952	+	277
Dshi_0339	1.12088	0.0179466	0.930193	1	3.85819	-	hypothetical protein	COG3246S	[S] Function unknown	NC_009952	-	292
Dshi_0340	-0.222686	-1.99647	1	0.136873	5.8648	rpmE	50S ribosomal protein L31	COG0254J	[J] Translation, ribosomal structure and biogenesis	NC_009952	-	73
Dshi_0341	0.385625	-1.65286	0.921204	0.00680043	9.91156	rplS	50S ribosomal protein L19	COG0335J	[J] Translation, ribosomal structure and biogenesis	NC_009952	-	124
Dshi_0342	0.317921	-0.508448	0.997463	0.822215	4.79162	trmD	tRNA (guanine-N1)-methyltransferase	COG0336J	[J] Translation, ribosomal structure and biogenesis	NC_009952	-	265
Dshi_0343	7.25337	-0.90838	0.792423	0.724906	2.45865	aph	aminoglycoside phosphotransferase	COG2334R	[R] General function prediction only	NC_009952	+	329
Dshi_0344	6.65752	0.149936	0.849805	1	2.37339	rimM	16S rRNA-processing protein RimM	COG0806J	[J] Translation, ribosomal structure and biogenesis	NC_009952	-	166
Dshi_0345	4.37717	-0.299558	0.965429	0.972461	0.578275	-	hypothetical protein	-	NA	NC_009952	-	48
Dshi_0346	-1.04355	1.27788	0.965429	0.627202	3.36279	-	hypothetical protein	-	NA	NC_009952	-	154
Dshi_0347	-1.46812	0.621501	0.842379	0.789818	3.4768	bluB	cob(II)yrinic acid a,c-diamide reductase	COG0778C	[C] Energy production and conversion	NC_009952	-	209
Dshi_0348	-2.775	0.596992	0.107064	0.765149	5.34026	rpsP	30S ribosomal protein S16	COG0228J	[J] Translation, ribosomal structure and biogenesis	NC_009952	-	130
Dshi_0349	-3.07684	1.21305	0.00117212	0.211004	8.81884	pheA1	chorismate mutase	COG1605E	[E] Amino acid transport and metabolism	NC_009952	-	98
Dshi_0350	-2.17436	0.204295	0.279993	0.961907	5.23608	-	hypothetical protein	COG1670J	[J] Translation, ribosomal structure and biogenesis	NC_009952	-	201
Dshi_0351	-1.75792	-0.950477	0.629307	0.597511	4.84468	-	N-acetyltransferase GCN5	COG1670J	[J] Translation, ribosomal structure and biogenesis	NC_009952	-	171
Dshi_0352	-0.688612	-2.33614	0.936155	0.0393857	4.48218	-	acetyltransferase	COG1670J	[J] Translation, ribosomal structure and biogenesis	NC_009952	-	177
Dshi_0353	-0.459868	-2.13256	0.909022	0.000550568	9.42368	ffh	signal recognition particle protein	COG0541U	[U] Intracellular trafficking, secretion, and vesicular transport	NC_009952	-	504
Dshi_0354	-1.86122	1.37064	0.776441	0.488759	3.54177	azoR1	FMN-dependent NADH-azoreductase 1	COG1182I	[I] Lipid transport and metabolism	NC_009952	-	214
Dshi_0355	-0.362375	2.27353	0.985753	0.0274008	6.43017	lysR	transcriptional regulator	COG0583K	[K] Transcription	NC_009952	+	293
Dshi_0356	0.782177	0.190897	0.960747	0.981439	4.92964	-	hypothetical protein	-	NA	NC_009952	+	296
Dshi_0357	8.32902	-0.380081	0.601737	0.885179	3.57869	arsR	transcriptional regulator	COG0640K	[K] Transcription	NC_009952	-	112
Dshi_0358	-0.693024	-1.34248	0.92645	0.435516	5.81914	purH	bifunctional phosphoribosylaminoimidazolecarboxamide formyltransferase/IMP cyclohydrolase	COG0138F	[F] Nucleotide transport and metabolism	NC_009952	+	529
Dshi_0359	-1.34928	-0.0780814	0.716473	1	5.4276	lspA	lipoprotein signal peptidase	COG0597MU	[M] Cell wall/membrane/envelope biogenesis	NC_009952	+	158
Dshi_0360	-0.0320667	-0.195869	1	0.939104	6.48557	-	hypothetical protein	-	NA	NC_009952	+	181
Dshi_0361	-0.35712	1.27753	0.964083	0.124136	8.13226	pqqL2	peptidase M16 protein	COG0612R	[R] General function prediction only	NC_009952	+	453
Dshi_0362	-0.38683	1.87299	0.987422	0.109438	5.7037	pqqL1	peptidase M16 protein	COG0612R	[R] General function prediction only	NC_009952	+	437
Dshi_0363	-0.415853	-0.984207	0.979627	0.640262	5.41024	mutL	DNA mismatch repair protein	COG0323L	[L] Replication, recombination and repair	NC_009952	+	621
Dshi_0364	0.0820481	-0.819814	1	0.590346	5.96557	rmuC	hypothetical protein	COG1322S	[S] Function unknown	NC_009952	+	410
Dshi_0365	0.322773	0.55217	0.978502	0.695407	7.49018	chrR1	anti-ECFsigma factor	COG3806T	[T] Signal transduction mechanisms	NC_009952	-	223
Dshi_0366	0.97231	-0.211837	0.608694	0.892835	9.09319	rpoE2	RNA polymerase sigma factor RpoE	COG1595K	[K] Transcription	NC_009952	-	189
Dshi_0367	0.378114	-0.241044	0.954428	0.884575	7.79449	-	amine oxidase	COG2907R	[R] General function prediction only	NC_009952	+	434
Dshi_0368	-1.00775	0.542901	0.897695	0.801793	5.34091	-	hypothetical protein	COG3496S	[S] Function unknown	NC_009952	+	252
Dshi_0369	1.14545	0.41674	0.808965	0.841196	6.59013	-	putative sodium:galactoside symporter family protein	COG2211G	[G] Carbohydrate transport and metabolism	NC_009952	+	412
Dshi_0370	0.927093	0.210652	0.908383	0.952412	5.87664	-	hypothetical protein	-	NA	NC_009952	+	196
Dshi_0371	0.928896	0.543098	0.962437	0.816527	3.9413	-	short-chain dehydrogenase/reductase SDR	COG0300R	[R] General function prediction only	NC_009952	+	243
Dshi_0372	0.228855	0.875138	0.997463	0.464959	6.73822	-	hypothetical protein	-	NA	NC_009952	+	107
Dshi_0373	1.16728	0.827182	0.422452	0.409017	11.2	fadD3	acyl-CoA synthetase	COG1022I	[I] Lipid transport and metabolism	NC_009952	+	656
Dshi_0374	0.0747888	0.240283	1	0.865906	8.36452	-	hypothetical protein	-	NA	NC_009952	+	84
Dshi_0375	1.22541	0.105953	0.363849	0.99444	12.0103	livG	high-affinity branched-chain amino acid transport ATP-binding protein livG	COG0411E	[E] Amino acid transport and metabolism	NC_009952	+	273
Dshi_0376	-0.0410744	-0.506962	1	0.683784	10.4456	livH	high-affinity branched-chain amino acid transport system permease livH	COG0559E	[E] Amino acid transport and metabolism	NC_009952	+	329
Dshi_0377	1.10866	-0.706601	0.824665	0.699744	6.41961	-	hypothetical protein	-	NA	NC_009952	-	102
Dshi_0378	0.136574	-0.116685	1	1	7.33842	-	hypothetical protein	-	NA	NC_009952	+	84
Dshi_0379	-0.46294	-0.475763	0.913764	0.740875	9.64921	livM	high-affinity branched-chain amino acid transport system permease livM	COG4177E	[E] Amino acid transport and metabolism	NC_009952	+	358
Dshi_0380	0.198087	-1.42663	0.989129	0.0753741	10.6098	livK	high-affinity branched-chain amino acid transport system periplasmic-binding protein livK	COG0683E	[E] Amino acid transport and metabolism	NC_009952	+	426
Dshi_0381	-0.0976807	-1.1335	1	0.164143	9.13436	livF1	high-affinity branched-chain amino acid transport ATP-binding protein livF	COG0410E	[E] Amino acid transport and metabolism	NC_009952	+	274
Dshi_0382	0.177835	-1.4741	0.997761	0.0889802	7.64544	paaK	phenylacetate-CoA ligase	COG1541H	[H] Coenzyme transport and metabolism	NC_009952	+	406
Dshi_0383	5.68238	-0.64816	0.921204	0.814156	1.30687	-	hypothetical protein	-	NA	NC_009952	+	154
Dshi_0384	0.0407917	0.946419	1	0.571507	5.17024	-	hypothetical protein	-	NA	NC_009952	-	152
Dshi_0385	0.000564795	2.17765	1	0.00266512	7.83393	dinB	DNA polymerase IV	COG0389L	[L] Replication, recombination and repair	NC_009952	+	417
Dshi_0386	-0.762672	0.951876	0.921204	0.511189	5.37348	hutG	N-formylglutamate amidohydrolase	COG3741E	[E] Amino acid transport and metabolism	NC_009952	-	287
Dshi_0387	7.21344	-0.7092	0.786004	0.740875	2.48869	rpmJ	50S ribosomal protein L36	-	NA	NC_009952	+	41
Dshi_0388	1.00743	0.357317	0.917641	0.885311	4.81921	rbsA5	ribose import ATP-binding protein rbsA	COG1129G	[G] Carbohydrate transport and metabolism	NC_009952	-	261
Dshi_0389	-0.416831	0.481035	0.967438	0.785081	5.92095	rbsC2	ribose transport system permease rbsC	COG1172G	[G] Carbohydrate transport and metabolism	NC_009952	-	357
Dshi_0390	0.748585	0.0617325	0.909585	1	7.12577	rbsB3	D-ribose-binding periplasmic protein	COG1879G	[G] Carbohydrate transport and metabolism	NC_009952	-	337
Dshi_0391	0.0136911	0.539046	1	0.583224	8.33869	-	hypothetical protein	-	NA	NC_009952	+	835
Dshi_0392	0.029804	0.964475	1	0.60001	6.48182	-	hypothetical protein	-	NA	NC_009952	-	382
Dshi_0393	-0.170933	0.244426	1	0.964492	2.87529	-	hypothetical protein	-	NA	NC_009952	-	73
Dshi_0394	-0.127232	0.0429046	1	1	6.16046	-	hypothetical protein	-	NA	NC_009952	-	257
Dshi_0395	-0.014463	-0.163539	1	0.957429	7.10431	-	phage integrase family protein	COG4974L	[L] Replication, recombination and repair	NC_009952	-	397
Dshi_0396	0.700571	0.341243	0.913072	0.859981	7.0758	-	recombinase	COG1961L	[L] Replication, recombination and repair	NC_009952	-	558
Dshi_0397	1.01292	0.671502	0.946463	0.744431	4.07982	xerDC2	integrase family protein	COG4974L	[L] Replication, recombination and repair	NC_009952	-	358
Dshi_0398	-0.518235	0.577194	0.954428	0.737822	6.45831	xerDC1	integrase family protein	COG4974L	[L] Replication, recombination and repair	NC_009952	-	559
Dshi_0399	5.08401	1.77161	0.946463	0.335157	2.00612	-	DNA-binding domain-containing protein	-	NA	NC_009952	-	70
Dshi_0400	1.58482	0.639963	0.157083	0.493216	9.21805	-	CRISPR-associated protein	COG3513S	[S] Function unknown	NC_009952	+	1079
Dshi_0401	0.430293	1.42444	0.979055	0.269199	5.81972	-	CRISPR-associated protein Cas1	COG1518L	[L] Replication, recombination and repair	NC_009952	+	303
Dshi_0402	9.42954	0.861004	0.293832	0.586242	5.18859	-	CRISPR-associated protein Cas2	COG3512S	[S] Function unknown	NC_009952	+	114
Dshi_0403	0	0	1	1	-0.450919	-	insertion element ISR1 10 kDa protein A3	-	NA	NC_009952	+	88
Dshi_0404	0	0	1	1	-0.450919	-	integrase catalytic subunit	COG2801L	[L] Replication, recombination and repair	NC_009952	+	269
Dshi_0405	-1.2799	0.736667	0.667367	0.593564	6.57572	-	hypothetical protein	-	NA	NC_009952	-	461
Dshi_0406	-0.613632	0.393767	0.930193	0.852942	6.54882	-	hypothetical protein	-	NA	NC_009952	-	432
Dshi_0407	-1.68007	0.753511	0.445278	0.614589	6.03218	-	transcriptional regulator	COG1396K	[K] Transcription	NC_009952	+	108
Dshi_0408	0.407551	0.0571687	1	1	3.85159	-	hypothetical protein	COG2856E	[E] Amino acid transport and metabolism	NC_009952	+	240
Dshi_0409	-1.53361	0.250276	0.786004	0.950423	3.96582	-	hypothetical protein	-	NA	NC_009952	+	214
Dshi_0410	6.49557	0.688299	0.871549	0.794993	2.49817	-	hypothetical protein	-	NA	NC_009952	-	314
Dshi_0411	-0.86043	1.50079	0.912202	0.282795	5.51863	-	hypothetical protein	-	NA	NC_009952	-	282
Dshi_0412	-1.51471	1.10609	0.698927	0.47284	5.91847	fas	beta-Ig-H3/fasciclin	COG2335M	[M] Cell wall/membrane/envelope biogenesis	NC_009952	+	510
Dshi_0413	-0.0158794	0.396868	1	0.892476	3.0815	-	hypothetical protein	COG1373R	[R] General function prediction only	NC_009952	+	119
Dshi_0414	0.314298	-1.27715	1	0.428595	4.18413	-	GreA/GreB family elongation factor	COG0782K	[K] Transcription	NC_009952	-	148
Dshi_0415	-1.80172	-0.791753	0.0888877	0.464959	9.9827	-	hypothetical protein	-	NA	NC_009952	+	80
Dshi_0416	1.49787	-0.417756	0.89261	0.875182	3.99468	-	hypothetical protein	-	NA	NC_009952	+	103
Dshi_0417	-0.832717	-0.109835	0.954428	1	3.62408	-	hypothetical protein	-	NA	NC_009952	+	68
Dshi_0418	8.88031	-0.582598	0.452757	0.779173	3.99656	uspA2	universal stress protein uspA	COG0589T	[T] Signal transduction mechanisms	NC_009952	+	297
Dshi_0419	-0.835194	0.645171	0.921204	0.778885	4.88015	-	major facilitator superfamily protein	-	NA	NC_009952	+	417
Dshi_0420	0.305766	0.419677	0.997463	0.859981	5.15748	-	endonuclease/exonuclease/phosphatase	COG3568R	[R] General function prediction only	NC_009952	+	236
Dshi_0421	1.14669	1.08915	0.939185	0.609997	4.97392	-	phospholipase D/transphosphatidylase	COG1502I	[I] Lipid transport and metabolism	NC_009952	+	514
Dshi_0422	-0.589316	1.05977	0.965429	0.551992	4.75413	-	propeptide PepSY amd peptidase M4	COG3212S	[S] Function unknown	NC_009952	+	173
Dshi_0423	-0.734758	1.28611	0.955994	0.401327	4.39295	pap	PA-phosphatase-like phosphoesterase	COG0671I	[I] Lipid transport and metabolism	NC_009952	-	241
Dshi_0424	0.31338	1.08093	0.993907	0.47284	6.03503	-	peptidase M41	COG0465O	[O] Posttranslational modification, protein turnover, chaperones	NC_009952	+	153
Dshi_0426	-4.46994	2.83927	0.569871	0.260633	1.22854	-	hypothetical protein	-	NA	NC_009952	+	120
Dshi_0427	1.33092	1.75285	0.909585	0.134914	5.02633	-	hypothetical protein	-	NA	NC_009952	+	83
Dshi_0428	-0.606818	1.34014	0.937887	0.234919	5.89349	phaC	poly(3-hydroxyalkanoate) polymerase	COG3243I	[I] Lipid transport and metabolism	NC_009952	+	627
Dshi_0429	-0.242763	1.69474	0.992955	0.030225	7.54392	-	hypothetical protein	COG5374	[S] Function unknown	NC_009952	-	95
Dshi_0430	-0.00865132	2.18272	1	0.00254018	7.56627	-	hypothetical protein	-	NA	NC_009952	-	144
Dshi_0431	-0.291643	2.46884	0.993768	0.00396627	7.11664	dcuC	C4-dicarboxylate anaerobic carrier	COG1288S	[S] Function unknown	NC_009952	+	482
Dshi_0432	-0.321198	1.95428	0.993713	0.083506	6.243	arcA	arginine deiminase	COG2235E	[E] Amino acid transport and metabolism	NC_009952	+	409
Dshi_0433	-0.433556	1.83397	0.964804	0.0275097	6.63014	arcB	ornithine carbamoyltransferase	COG0078E	[E] Amino acid transport and metabolism	NC_009952	+	333
Dshi_0434	-0.473005	1.57211	0.992955	0.282594	4.25163	arcC	carbamate kinase	COG0549E	[E] Amino acid transport and metabolism	NC_009952	+	312
Dshi_0435	7.21398	1.67142	0.786004	0.197698	3.7114	atpD1	F0F1 ATP synthase subunit beta	COG0055C	[C] Energy production and conversion	NC_009952	+	462
Dshi_0436	0.69307	1.13951	0.978502	0.484261	4.0774	atpC2	ATP synthase F1 subunit epsilon	COG0355C	[C] Energy production and conversion	NC_009952	+	136
Dshi_0437	-1.14023	0.0671429	0.921204	1	2.93951	-	ATP synthase F0F1 subunit	-	NA	NC_009952	+	95
Dshi_0438	6.66896	1.41654	0.862234	0.534242	3.0699	-	ATP synthase F0F1 subunit	-	NA	NC_009952	+	101
Dshi_0439	-0.243554	0.275722	1	0.97987	3.51112	atpB2	F0F1 ATP synthase subunit A	COG0356C	[C] Energy production and conversion	NC_009952	+	229
Dshi_0440	5.8255	2.505	0.913297	0.0512016	3.10932	atpE1	F0F1 ATP synthase subunit C	COG0636C	[C] Energy production and conversion	NC_009952	+	96
Dshi_0441	-0.614174	1.08331	0.967438	0.56991	4.37078	atpF1	ATP synthase F0 subunit B	-	[C] Energy production and conversion	NC_009952	+	255
Dshi_0442	7.28364	1.68216	0.782275	0.209349	3.78332	atpA2	ATP synthase F1 subunit alpha	COG0056C	[C] Energy production and conversion	NC_009952	+	509
Dshi_0443	-1.02701	1.19521	0.92645	0.47284	3.57508	atpG1	ATP synthase F1 subunit gamma	COG0224C	[C] Energy production and conversion	NC_009952	+	315
Dshi_0444	-0.347842	0.0640831	0.991449	1	5.29102	-	hypothetical protein	-	NA	NC_009952	+	95
Dshi_0445	7.17273	0.436632	0.792423	0.876093	2.94163	-	hypothetical protein	-	NA	NC_009952	+	130
Dshi_0446	0.192598	1.48917	1	0.353047	5.1732	-	putative signal transduction protein	COG2524K	[K] Transcription	NC_009952	+	136
Dshi_0447	0.688047	0.924971	0.898081	0.361497	7.14125	-	transcriptional regulator	COG0664T	[T] Signal transduction mechanisms	NC_009952	-	262
Dshi_0448	0.280934	0.189922	0.970721	0.92118	8.5257	-	integral membrane sensor signal transduction histidine kinase	COG2205T	[T] Signal transduction mechanisms	NC_009952	+	536
Dshi_0449	-0.779622	1.19445	0.913072	0.389034	6.97254	-	two component transcriptional regulator	COG0745TK	[T] Signal transduction mechanisms	NC_009952	+	227
Dshi_0450	1.10594	0.354373	0.351525	0.780036	14.0409	pqqA	coenzyme PQQ synthesis protein PqqA	-	NA	NC_009952	+	32
Dshi_0451	1.21519	1.10134	0.295971	0.0762381	10.028	pqqB	pyrroloquinoline quinone biosynthesis protein PqqB	COG1235R	[R] General function prediction only	NC_009952	+	297
Dshi_0452	1.47005	-0.14813	0.608864	0.99177	7.72825	pqqC	pyrroloquinoline quinone biosynthesis protein PqqC	COG5424H	[H] Coenzyme transport and metabolism	NC_009952	+	250
Dshi_0453	1.05638	0.639956	0.93434	0.746803	4.10565	pqqD	coenzyme PQQ biosynthesis protein PqqD	-	NA	NC_009952	+	92
Dshi_0454	-0.0107891	1.07625	1	0.21178	7.56512	pqqE	pyrroloquinoline quinone biosynthesis protein PqqE	COG0535R	[R] General function prediction only	NC_009952	+	368
Dshi_0455	0.544815	1.1508	0.873727	0.084102	8.65065	-	hypothetical protein	-	NA	NC_009952	+	305
Dshi_0456	0.624285	0.993522	0.92645	0.511189	7.40332	moxR	MoxR-like ATPase	COG0714R	[R] General function prediction only	NC_009952	+	318
Dshi_0457	0.680865	0.561561	0.92645	0.776088	6.43224	-	hypothetical protein	COG1721R	[R] General function prediction only	NC_009952	+	302
Dshi_0458	-0.961083	1.24198	0.921204	0.457676	4.18369	-	hypothetical protein	-	NA	NC_009952	+	123
Dshi_0459	0.141441	0.514277	1	0.690087	7.91157	-	von Willebrand factor type A	-	NA	NC_009952	+	320
Dshi_0460	1.00253	0.167733	0.781934	0.952412	7.0284	-	hypothetical protein	-	NA	NC_009952	+	299
Dshi_0461	0.356527	-0.31153	0.978502	0.886503	7.27668	-	hypothetical protein	-	NA	NC_009952	+	224
Dshi_0462	0.952379	0.101389	0.728803	0.992058	7.8745	-	hypothetical protein	-	NA	NC_009952	+	398
Dshi_0463	0	0	1	1	-0.450919	-	transposase IS3/IS911 family protein	-	NA	NC_009952	+	88
Dshi_0464	0	0	1	1	-0.450919	-	integrase catalytic subunit	COG2801L	[L] Replication, recombination and repair	NC_009952	+	273
Dshi_0465	-0.478115	0.218063	0.921204	0.906766	7.38636	luxR2	two component transcriptional regulator	COG2197TK	[K] Transcription	NC_009952	+	239
Dshi_0466	-0.580391	0.713552	0.893786	0.488759	7.59955	-	hypothetical protein	COG3287S	[S] Function unknown	NC_009952	+	385
Dshi_0467	-0.544543	0.451507	0.869398	0.694194	8.50554	-	sensor histidine kinase	COG0642T	[T] Signal transduction mechanisms	NC_009952	+	758
Dshi_0468	0.235992	0.980427	0.970721	0.166607	9.40621	-	hypothetical protein	-	NA	NC_009952	+	220
Dshi_0469	1.4097	0.701891	0.703478	0.669794	7.28886	-	hypothetical protein	-	NA	NC_009952	+	116
Dshi_0470	1.69568	0.560013	0.0713072	0.572521	10.725	soxZ	sulfur oxidation protein SoxZ	COG5501S	[S] Function unknown	NC_009952	-	290
Dshi_0471	0.294613	0.69109	0.978502	0.559912	7.0197	-	beta-lactamase domain-containing protein	COG0491R	[R] General function prediction only	NC_009952	+	346
Dshi_0472	0.506218	0.914194	0.885041	0.282795	10.0701	-	hypothetical protein	-	NA	NC_009952	-	204
Dshi_0473	1.82836	1.10902	0.116642	0.230004	10.3432	-	alcohol dehydrogenase class III/S-(hydroxymethyl)glutathione dehydrogenase	COG1062C	[C] Energy production and conversion	NC_009952	+	370
Dshi_0474	0.990551	1.03927	0.547277	0.212412	11.1979	-	S-formylglutathione hydrolase	COG0627R	[R] General function prediction only	NC_009952	+	275
Dshi_0475	1.7907	0.152593	0.101587	0.938023	8.73091	cytC	cytochrome c class I	COG3474C	[C] Energy production and conversion	NC_009952	+	133
Dshi_0476	1.61511	0.245447	0.129604	0.895273	13.0089	gcd	quinoprotein glucose dehydrogenase	COG4993G	[G] Carbohydrate transport and metabolism	NC_009952	+	600
Dshi_0477	0.0809079	0.397534	1	0.710533	9.99773	cccA	cytochrome c protein	COG2010C	[C] Energy production and conversion	NC_009952	+	181
Dshi_0478	-0.148001	0.70687	0.99927	0.497271	8.74439	-	family 3 extracellular solute-binding protein	COG0834ET	[T] Signal transduction mechanisms	NC_009952	+	282
Dshi_0479	0.124576	1.2172	1	0.109438	7.76671	-	hypothetical protein	-	NA	NC_009952	+	182
Dshi_0480	1.64392	0.632261	0.165521	0.511189	8.72755	-	hypothetical protein	-	NA	NC_009952	+	388
Dshi_0481	0.914446	0.250923	0.769804	0.879591	8.05323	-	hypothetical protein	COG5501S	[S] Function unknown	NC_009952	-	270
Dshi_0482	0.796927	0.245588	0.912202	0.937255	6.37816	-	hypothetical protein	-	NA	NC_009952	-	161
Dshi_0483	1.28227	0.908157	0.515257	0.339023	9.19134	-	hypothetical protein	-	[E] Amino acid transport and metabolism	NC_009952	+	395
Dshi_0484	1.2904	0.124419	0.363224	0.97987	9.81818	-	40-residue YVTN family beta-propeller repeat-containing protein	COG3391S	[S] Function unknown	NC_009952	+	323
Dshi_0485	1.64536	-0.285306	0.0806767	0.818338	9.96465	-	hypothetical protein	-	NA	NC_009952	+	145
Dshi_0486	1.90995	0.0567519	0.0792022	1	12.9442	-	hypothetical protein	-	NA	NC_009952	+	82
Dshi_0487	-0.440345	1.64906	0.972692	0.126077	6.47901	-	hypothetical protein	-	NA	NC_009952	-	408
Dshi_0488	0.0675356	0.79768	1	0.432946	7.59307	-	hypothetical protein	-	NA	NC_009952	-	117
Dshi_0489	0.23194	1.6794	0.977345	0.00671204	10.7055	-	hypothetical protein	COG0243C	[C] Energy production and conversion	NC_009952	-	416
Dshi_0490	4.51573	1.0133	0.964804	0.744699	1.17416	-	hypothetical protein	COG2832S	[S] Function unknown	NC_009952	+	141
Dshi_0491	-1.67505	1.12413	0.777705	0.577612	3.94657	ssuA1	putative sulfonate/nitrate transport system substrate-binding protein	COG0715P	[P] Inorganic ion transport and metabolism	NC_009952	+	327
Dshi_0492	6.82695	1.42975	0.842379	0.429298	3.21411	ssuC1	sulfonate/nitrate/taurine transport system permease	COG0600P	[P] Inorganic ion transport and metabolism	NC_009952	+	274
Dshi_0493	-0.920402	1.01864	0.965429	0.609521	2.66128	ssuB1	sulfonate/nitrate/taurine transport system ATP-binding	COG1116P	[P] Inorganic ion transport and metabolism	NC_009952	+	249
Dshi_0494	7.63458	0.237733	0.754632	0.960052	3.24351	nnrS	NnrS family protein	COG3213P	[P] Inorganic ion transport and metabolism	NC_009952	+	426
Dshi_0495	0.562909	0.0501476	0.992955	1	3.40186	-	hypothetical protein	-	NA	NC_009952	+	136
Dshi_0496	-0.718933	0.317413	0.842379	0.839059	7.51225	-	4Fe-4S ferredoxin	COG1145C	[C] Energy production and conversion	NC_009952	-	672
Dshi_0497	0.399629	2.28255	0.948615	0.000219476	8.49396	-	hypothetical protein	-	[H] Coenzyme transport and metabolism	NC_009952	+	244
Dshi_0498	1.00312	0.571148	0.845221	0.769793	6.9874	-	hypothetical protein	-	NA	NC_009952	+	185
Dshi_0499	0.037988	0.93373	1	0.311062	7.69009	-	hypothetical protein	-	NA	NC_009952	+	337
Dshi_0500	0.302589	0.600437	0.997463	0.744431	5.54508	-	hypothetical protein	-	NA	NC_009952	+	178
Dshi_0501	-0.554172	0.891703	0.909585	0.396301	7.59955	-	hypothetical protein	-	NA	NC_009952	+	203
Dshi_0502	1.51885	0.66251	0.138753	0.457676	9.9316	torD	cytoplasmic chaperone TorD family protein	COG3381R	[R] General function prediction only	NC_009952	+	220
Dshi_0503	1.56151	-0.0256747	0.105271	1	9.61055	-	hypothetical protein	-	NA	NC_009952	+	69
Dshi_0504	1.0331	-0.249528	0.406702	0.861099	11.6826	fdnG	formate dehydrogenase subunit alpha	COG0243C	[R] General function prediction only	NC_009952	+	986
Dshi_0505	0.8802	-0.899252	0.504412	0.204406	11.2857	fdnH	formate dehydrogenase iron-sulfur subunit	COG0437C	[C] Energy production and conversion	NC_009952	+	198
Dshi_0506	0.592733	-0.591146	0.769171	0.497271	12.6754	fdnI	formate dehydrogenase subunit gamma	COG2864C	[C] Energy production and conversion	NC_009952	+	342
Dshi_0507	0.51591	-0.65629	0.845159	0.428595	9.85738	-	MRP-like protein	COG0489D	[D] Cell cycle control, cell division, chromosome partitioning	NC_009952	+	348
Dshi_0508	0.469764	-0.71183	0.964697	0.719261	7.02177	-	cytochrome c class I	COG3474C	[C] Energy production and conversion	NC_009952	+	404
Dshi_0509	-1.90776	0.361761	0.764495	0.92118	4.234	-	hypothetical protein	-	NA	NC_009952	-	260
Dshi_0510	-2.00069	1.89697	0.764495	0.368853	4.09891	-	beta-lactamase	COG2015Q	[Q] Secondary metabolites biosynthesis, transport and catabolism	NC_009952	-	357
Dshi_0511	-2.07466	1.0569	0.786004	0.679671	2.66036	-	hypothetical protein	COG2015Q	[Q] Secondary metabolites biosynthesis, transport and catabolism	NC_009952	-	67
Dshi_0512	7.84214	1.02082	0.716473	0.55379	3.85035	-	beta-lactamase domain-containing protein	COG2015Q	[Q] Secondary metabolites biosynthesis, transport and catabolism	NC_009952	-	225
Dshi_0513	6.14826	1.21381	0.897695	0.475903	2.50711	-	transcriptional regulator	COG4566T	[T] Signal transduction mechanisms	NC_009952	-	155
Dshi_0514	4.02373	0.916765	0.978502	0.779173	0.80999	-	response regulator receiver protein	COG4566T	[T] Signal transduction mechanisms	NC_009952	-	60
Dshi_0515	-0.508471	0.459725	0.978502	0.866874	4.5105	-	histidine kinase	COG4191T	[T] Signal transduction mechanisms	NC_009952	-	299
Dshi_0516	1.99486	0.992367	0.777705	0.533395	5.12445	-	putative two-component sensor kinase	-	NA	NC_009952	-	328
Dshi_0517	0.079704	-1.07877	1	0.311062	7.07217	araF2	ribose/xylose/arabinose/galactoside ABC-type transport system protein	COG1879G	[G] Carbohydrate transport and metabolism	NC_009952	-	346
Dshi_0518	-1.10637	0.248233	0.871549	0.960834	5.19477	araH1	ribose/xylose/arabinose/galactoside ABC-type transport system protein	COG1172G	[G] Carbohydrate transport and metabolism	NC_009952	-	336
Dshi_0519	0.487337	0.110435	0.964804	1	6.45608	araG1	ribose/xylose/arabinose/galactoside ABC-type transport system protein	COG1129G	[G] Carbohydrate transport and metabolism	NC_009952	-	498
Dshi_0520	0.0382853	0.604954	1	0.616665	7.2409	mtnK	methylthioribose kinase	COG4857R	[R] General function prediction only	NC_009952	+	419
Dshi_0521	0.189247	0.515112	1	0.79798	5.42077	mtnA	methylthioribose-1-phosphate isomerase	COG0182J	[J] Translation, ribosomal structure and biogenesis	NC_009952	+	367
Dshi_0522	0.867197	0.268792	0.92645	0.937997	5.17838	deoR3	transcriptional regulator	COG2390K	[K] Transcription	NC_009952	+	319
Dshi_0523	0.755538	-0.0775136	0.924254	1	5.83553	fucA	L-fuculose phosphate aldolase	COG0235G	[G] Carbohydrate transport and metabolism	NC_009952	+	231
Dshi_0524	0.323741	0.174952	0.997463	0.987179	6.02649	-	aldo/keto reductase	COG0667C	[C] Energy production and conversion	NC_009952	+	359
Dshi_0525	-0.257707	1.16058	0.9906	0.20658	7.16744	-	ATPase-like protein	COG3911R	[R] General function prediction only	NC_009952	+	183
Dshi_0526	0.900924	-0.969741	0.921204	0.60001	5.11311	dahL	PTS-dependent dihydroxyacetone kinase	-	NA	NC_009952	-	199
Dshi_0527	-0.0368073	0.0728125	1	1	6.42552	dahK	PTS-dependent dihydroxyacetone kinase	COG2376G	[G] Carbohydrate transport and metabolism	NC_009952	-	333
Dshi_0528	0.10838	0.51267	1	0.807728	6.54908	araH2	ribose/xylose/arabinose/galactoside ABC-type transport system protein	COG1172G	[G] Carbohydrate transport and metabolism	NC_009952	-	334
Dshi_0529	-0.682287	0.324886	0.921204	0.896498	6.50261	araH3	ribose/xylose/arabinose/galactoside ABC-type transport system protein	COG1172G	[G] Carbohydrate transport and metabolism	NC_009952	-	333
Dshi_0530	-0.728783	-0.596832	0.842379	0.632836	7.30884	araG2	ribose/xylose/arabinose/galactoside ABC-type transport system protein	COG1129G	[G] Carbohydrate transport and metabolism	NC_009952	-	498
Dshi_0531	1.41926	-0.109332	0.629307	1	7.95601	araF1	ribose/xylose/arabinose/galactoside ABC-type transport system protein	COG1879G	[G] Carbohydrate transport and metabolism	NC_009952	-	329
Dshi_0532	0.848127	0.0233222	0.912202	1	5.95268	deoR2	transcriptional regulator	COG2390K	[K] Transcription	NC_009952	+	324
Dshi_0533	1.16834	0.421799	0.769804	0.842076	7.72314	-	xylose isomerase domain-containing protein	COG1082G	[G] Carbohydrate transport and metabolism	NC_009952	+	282
Dshi_0534	0.687474	0.00757341	0.948615	1	5.28999	pdhA2	pyruvate dehydrogenase E1 component subunit alpha	COG1071C	[C] Energy production and conversion	NC_009952	+	339
Dshi_0535	3.12142	-0.341267	0.36414	0.882458	5.46927	pdhB1	pyruvate dehydrogenase E1 component subunit beta	COG0022C	[C] Energy production and conversion	NC_009952	+	327
Dshi_0536	0.442987	-0.00604308	0.967438	1	6.37926	pdhC2	branched-chain alpha-keto acid dehydrogenase subunit E2	COG0508C	[R] General function prediction only	NC_009952	+	398
Dshi_0537	0.34586	0.830171	0.987422	0.562934	6.19094	-	carbohydrate kinase FGGY	COG1069C	[C] Energy production and conversion	NC_009952	+	497
Dshi_0538	-0.423568	0.67679	0.992955	0.759058	4.3103	-	hypothetical protein	-	NA	NC_009952	+	223
Dshi_0539	-0.0643731	0.81685	1	0.573303	5.85086	-	oxidoreductase	COG0667C	[C] Energy production and conversion	NC_009952	-	312
Dshi_0540	0.301603	0.0199111	0.985753	1	6.62759	-	NnrU family protein	COG4094S	[S] Function unknown	NC_009952	+	258
Dshi_0541	-1.42052	-1.36967	0.357517	0.103504	7.96768	hemN1	coproporphyrinogen III oxidase	COG0635H	[H] Coenzyme transport and metabolism	NC_009952	+	454
Dshi_0542	0.295639	-0.0491805	0.997463	1	5.66122	-	phosphate transporter	COG0306P	[P] Inorganic ion transport and metabolism	NC_009952	-	542
Dshi_0543	0.651168	1.37785	0.871549	0.0530548	8.42017	-	Na+/Pi-cotransporter	COG1283P	[P] Inorganic ion transport and metabolism	NC_009952	+	616
Dshi_0544	-0.757522	0.696076	0.964804	0.762713	3.91044	-	hypothetical protein	-	NA	NC_009952	+	82
Dshi_0545	-1.23776	-0.565067	0.729647	0.747327	6.32458	-	HAD-superfamily hydrolase	COG0637R	[R] General function prediction only	NC_009952	-	246
Dshi_0546	-1.04431	0.150826	0.667367	0.961907	7.50874	ugpC2	sugar/sn-glycerol-3-phosphate ABC transporter ATP-binding protein UgpC	COG3839G	[G] Carbohydrate transport and metabolism	NC_009952	-	338
Dshi_0547	-0.548718	-0.953174	0.869398	0.279856	9.00914	ugpB4	sugar/sn-glycerol 3-phosphate ABC transporter protein	COG1653G	[G] Carbohydrate transport and metabolism	NC_009952	+	447
Dshi_0548	-0.00662019	1.51202	1	0.0566432	8.77955	ugpA1	sugar/sn-glycerol-3-phosphate ABC transporter permease UgpA	COG1175G	[G] Carbohydrate transport and metabolism	NC_009952	+	288
Dshi_0549	0.136605	1.59219	1	0.0374367	7.65115	ugpE4	sugar/sn-glycerol-3-phosphate ABC transporter permease UgpE	COG0395G	[G] Carbohydrate transport and metabolism	NC_009952	+	272
Dshi_0550	-0.573716	0.387802	0.91612	0.807586	6.79056	deoR1	transcriptional regulator	COG2390K	[K] Transcription	NC_009952	+	323
Dshi_0551	-0.0227499	0.418528	1	0.843244	6.32267	xylD	D-xylulose reductase	COG1063ER	[E] Amino acid transport and metabolism	NC_009952	+	347
Dshi_0552	0.683976	-0.0802905	0.950176	1	5.24981	-	sugar isomerase	COG0794M	[M] Cell wall/membrane/envelope biogenesis	NC_009952	+	188
Dshi_0553	-0.66245	0.490549	0.897695	0.740875	6.83194	-	short-chain dehydrogenase/reductase SDR	COG1028IQR	[Q] Secondary metabolites biosynthesis, transport and catabolism	NC_009952	+	255
Dshi_0554	0.177228	0.485112	1	0.831503	5.36903	rbtD	ribitol 2-dehydrogenase	COG4221R	[R] General function prediction only	NC_009952	+	241
Dshi_0555	-0.638083	1.00056	0.842379	0.195739	7.89761	araB	ribulokinase	COG1069C	[C] Energy production and conversion	NC_009952	+	544
Dshi_0556	1.53033	-0.614345	0.408909	0.595343	7.73564	-	hypothetical protein	-	NA	NC_009952	+	147
Dshi_0557	1.61178	-2.08029	0.363849	0.00324164	7.2997	greA2	GreA/GreB family elongation factor	COG0782K	[K] Transcription	NC_009952	+	143
Dshi_0558	0.841193	-0.683537	0.824599	0.566689	7.54878	dadA	D-amino-acid dehydrogenase	COG0665E	[E] Amino acid transport and metabolism	NC_009952	+	419
Dshi_0559	0.0928921	0.771017	1	0.70739	3.35671	-	hypothetical protein	COG5469S	[S] Function unknown	NC_009952	+	135
Dshi_0560	0.962967	0.45419	0.958975	0.870971	3.91966	fhuC	cobalamin/Fe3+-siderophores ABC transporter protein	COG1120PH	[P] Inorganic ion transport and metabolism	NC_009952	+	257
Dshi_0561	0.832312	-0.124008	0.949726	1	4.44808	fhuD	cobalamin/Fe3+-siderophores ABC transporter protein	COG0614P	[P] Inorganic ion transport and metabolism	NC_009952	+	311
Dshi_0562	-0.678386	0.872098	0.964804	0.669794	4.20447	fhuB	cobalamin/Fe3+-siderophores ABC transporter protein	COG0609P	[P] Inorganic ion transport and metabolism	NC_009952	+	348
Dshi_0563	-0.239743	0.162418	0.997463	0.993793	7.13141	irpA	iron-regulated protein	COG3487P	[P] Inorganic ion transport and metabolism	NC_009952	+	420
Dshi_0564	0.434449	0.213841	0.983067	0.966138	5.16625	-	hypothetical protein	COG3488C	[C] Energy production and conversion	NC_009952	+	510
Dshi_0565	-1.26007	0.691007	0.799174	0.721371	5.53922	-	hypothetical protein	COG3489R	[R] General function prediction only	NC_009952	+	338
Dshi_0566	-1.60735	0.557294	0.747755	0.822704	4.49928	-	hypothetical protein	COG3490S	[S] Function unknown	NC_009952	+	360
Dshi_0567	6.06164	-0.478159	0.908383	0.888997	1.63824	-	TonB family protein	-	NA	NC_009952	-	182
Dshi_0568	-2.15296	0.897047	0.864043	0.761294	1.66882	exbD	biopolymer transport protein ExbD/TolR	-	[U] Intracellular trafficking, secretion, and vesicular transport	NC_009952	-	130
Dshi_0569	0.337244	0.65858	1	0.826258	4.09822	exbB	MotA/TolQ/ExbB proton channel	COG0811U	[U] Intracellular trafficking, secretion, and vesicular transport	NC_009952	-	230
Dshi_0570	8.76164	1.21501	0.530572	0.526914	4.79737	fhuA	cobalamin/Fe3+-siderophores ABC transporter protein	COG4771P	[P] Inorganic ion transport and metabolism	NC_009952	+	675
Dshi_0571	5.46288	1.12898	0.92756	0.698161	1.90601	hmuV	hemin importer ATP-binding subunit	COG4559P	[P] Inorganic ion transport and metabolism	NC_009952	-	260
Dshi_0572	-0.717562	1.45708	0.985753	0.501555	3.0694	hmuU	hemin transport system permease hmuU	COG0609P	[P] Inorganic ion transport and metabolism	NC_009952	-	360
Dshi_0573	7.81945	0.27467	0.716473	0.930967	3.42434	hmuT	hemin-binding periplasmic protein HmuT	COG4558P	[P] Inorganic ion transport and metabolism	NC_009952	-	278
Dshi_0574	-0.789913	0.842618	0.946463	0.718512	4.46939	hmuS	hemin transport protein hmuS	COG3720P	[P] Inorganic ion transport and metabolism	NC_009952	-	343
Dshi_0575	0.163383	0.629829	1	0.798972	3.32823	-	hypothetical protein	-	NA	NC_009952	-	166
Dshi_0576	-2.02829	0.893951	0.496282	0.5922	4.63376	-	transcriptional regulator	COG0583K	[K] Transcription	NC_009952	-	289
Dshi_0577	8.25512	0.902355	0.620581	0.627433	4.14677	aldH2	aldehyde dehydrogenase	COG1012C	[C] Energy production and conversion	NC_009952	+	483
Dshi_0578	-0.579548	0.949729	0.978502	0.650949	3.78982	rDP	peptidase M19	COG2355E	[E] Amino acid transport and metabolism	NC_009952	+	336
Dshi_0579	-0.278936	0.974928	1	0.56991	5.56567	betT	choline-glycine betaine transporter	COG1292M	[M] Cell wall/membrane/envelope biogenesis	NC_009952	+	519
Dshi_0580	0.027881	1.10942	1	0.124136	8.51419	-	hypothetical protein	-	NA	NC_009952	+	558
Dshi_0581	0.506761	-0.119832	0.978502	1	4.70972	-	hypothetical protein	-	NA	NC_009952	+	243
Dshi_0582	-0.426184	-1.36603	0.997463	0.511189	3.48893	-	putative Endoribonuclease L-PSP	COG0251J	[J] Translation, ribosomal structure and biogenesis	NC_009952	+	121
Dshi_0583	-0.0614626	-0.799065	1	0.695407	6.02964	kdsA	2-dehydro-3-deoxyphosphooctonate aldolase	COG2877M	[M] Cell wall/membrane/envelope biogenesis	NC_009952	-	277
Dshi_0584	0.380131	-0.459429	0.92645	0.681127	9.40396	kpsE	capsule polysaccharide export	COG3524M	[M] Cell wall/membrane/envelope biogenesis	NC_009952	-	569
Dshi_0585	0.648334	-1.1033	0.871549	0.199739	7.37394	kpsT	capsule polysaccharide export	COG1134GM	[G] Carbohydrate transport and metabolism	NC_009952	-	219
Dshi_0586	-0.077608	1.56426	1	0.264497	4.56937	kpsM	capsule polysaccharide transport	COG0701R	[R] General function prediction only	NC_009952	-	348
Dshi_0587	-0.102509	2.13981	1	0.080977	4.04883	-	putative transcriptional regulator	COG0640K	[K] Transcription	NC_009952	-	114
Dshi_0588	-0.607342	-0.308801	0.964083	0.927385	4.43288	-	uracil-DNA glycosylase superfamily	COG1573L	[L] Replication, recombination and repair	NC_009952	+	202
Dshi_0589	-0.192255	0.320019	1	0.914754	3.79553	-	hypothetical protein	-	NA	NC_009952	+	261
Dshi_0590	7.66181	0.792423	0.747388	0.671528	3.56142	-	D-isomer specific 2-hydroxyacid dehydrogenase NAD-binding subunit	COG0111HE	[H] Coenzyme transport and metabolism	NC_009952	-	311
Dshi_0591	-0.173139	0.333742	1	0.842076	6.89247	mreD1	rod shape-determining protein MreD	COG0772D	[D] Cell cycle control, cell division, chromosome partitioning	NC_009952	-	379
Dshi_0592	-0.492645	0.884623	0.9569	0.498381	6.50996	ftsI1	division-specific transpeptidase	COG0768M	[M] Cell wall/membrane/envelope biogenesis	NC_009952	-	647
Dshi_0593	-1.02634	0.664266	0.834206	0.681127	5.55285	mreD2	putative rod shape-determining protein MreD	-	NA	NC_009952	-	179
Dshi_0594	0.897941	0.647764	0.824599	0.587688	7.16962	mreC	rod shape-determining protein MreC	COG1792M	[M] Cell wall/membrane/envelope biogenesis	NC_009952	-	299
Dshi_0595	-0.451332	0.533172	0.909585	0.610644	8.8016	mreB	rod shape-determining protein MreB	COG1077D	[D] Cell cycle control, cell division, chromosome partitioning	NC_009952	-	345
Dshi_0596	1.362	-1.59462	0.368113	0.0319634	8.51615	leuA	2-isopropylmalate synthase	COG0119E	[E] Amino acid transport and metabolism	NC_009952	-	525
Dshi_0597	-0.663338	-0.0836478	0.754632	0.996155	10.2803	-	hypothetical protein	COG3391S	[S] Function unknown	NC_009952	-	265
Dshi_0598	0.522679	0.177042	0.995942	0.99758	3.4108	-	short-chain dehydrogenase/reductase SDR	COG1028IQR	[R] General function prediction only	NC_009952	+	221
Dshi_0599	0.250689	1.1788	1	0.474661	5.13767	-	deoxyribodipyrimidine photolyase-like protein	COG3046R	[R] General function prediction only	NC_009952	+	508
Dshi_0600	0.456594	0.630776	0.913297	0.511189	8.47695	-	MORN repeat-containing protein	COG4642S	[S] Function unknown	NC_009952	-	468
Dshi_0601	-0.452994	0.303795	0.92626	0.844312	7.47519	nadE	NAD synthetase	COG0171H	[H] Coenzyme transport and metabolism	NC_009952	+	557
Dshi_0602	-1.83349	0.392132	0.712394	0.896256	3.82008	-	hypothetical protein	COG3824S	[S] Function unknown	NC_009952	-	133
Dshi_0603	0.297872	-0.173359	0.993713	0.985639	6.30688	-	thioesterase superfamily protein	COG1607I	[I] Lipid transport and metabolism	NC_009952	-	143
Dshi_0604	-0.242273	0.119093	0.978502	0.981439	8.16044	-	amidohydrolase family protein	COG3618R	[R] General function prediction only	NC_009952	-	286
Dshi_0605	-0.261522	0.452912	0.989233	0.766551	7.04056	dctM5	TRAP dicarboxylate transporter	COG1593G	[G] Carbohydrate transport and metabolism	NC_009952	-	428
Dshi_0606	-0.0804449	0.232282	1	0.989182	5.13451	-	hypothetical protein	-	[G] Carbohydrate transport and metabolism	NC_009952	-	188
Dshi_0607	0.594075	0.0282054	0.954428	1	6.25511	dctP5	TRAP dicarboxylate transporter subunit DctP	COG1638G	[G] Carbohydrate transport and metabolism	NC_009952	-	360
Dshi_0608	-0.0411945	-0.180909	1	0.989502	5.51391	-	hypothetical protein	-	NA	NC_009952	-	256
Dshi_0609	1.10717	-0.556704	0.460619	0.560713	8.79188	-	GntR family transcriptional regulator	COG1167KE	[E] Amino acid transport and metabolism	NC_009952	+	514
Dshi_0610	-0.70247	0.145392	0.90517	0.982039	6.40341	-	hypothetical protein	COG4336S	[S] Function unknown	NC_009952	-	260
Dshi_0611	0.451975	0.404408	0.965429	0.82608	6.25419	-	NIPSNAP family containing protein	-	NA	NC_009952	-	110
Dshi_0612	1.99601	2.67464	0.363849	3.76196e-05	8.33542	-	beta-lactamase domain-containing protein	COG0491R	[R] General function prediction only	NC_009952	-	305
Dshi_0613	2.06943	-0.484537	0.450946	0.778383	6.55225	-	hypothetical protein	COG0330O	[O] Posttranslational modification, protein turnover, chaperones	NC_009952	+	295
Dshi_0614	7.21089	-0.0958745	0.786004	1	2.72396	-	hypothetical protein	-	NA	NC_009952	+	93
Dshi_0615	-0.766366	-1.38966	0.913297	0.276852	5.10488	pyrF	orotidine 5'-phosphate decarboxylase	COG0284F	[F] Nucleotide transport and metabolism	NC_009952	-	232
Dshi_0616	7.42318	0.0332512	0.77718	1	2.96316	-	hypothetical protein	-	NA	NC_009952	+	137
Dshi_0617	-1.37733	0.018377	0.445692	1	8.29327	clpB	chaperone protein clpB	COG0542O	[O] Posttranslational modification, protein turnover, chaperones	NC_009952	+	871
Dshi_0618	-0.157109	-0.712228	1	0.747532	5.78095	-	hypothetical protein	-	NA	NC_009952	+	196
Dshi_0619	7.54707	-0.471715	0.764495	0.841196	2.85816	-	hypothetical protein	-	NA	NC_009952	+	104
Dshi_0620	1.19138	-0.474461	0.907713	0.842211	5.00431	fabG2	3-oxoacyl-ACP reductase	COG1028IQR	[R] General function prediction only	NC_009952	-	250
Dshi_0621	7.71374	2.19256	0.745618	0.0803205	4.52806	-	fasciclin domain-containing protein	COG2335M	[M] Cell wall/membrane/envelope biogenesis	NC_009952	-	162
Dshi_0622	0.321267	3.28729	0.997463	0.000938467	7.71445	-	fasciclin domain-containing protein	COG2335M	[M] Cell wall/membrane/envelope biogenesis	NC_009952	-	163
Dshi_0623	0.174655	1.08529	0.995942	0.16765	8.44848	yedY	putative sulfite oxidase subunit YedY	COG2041R	[R] General function prediction only	NC_009952	+	305
Dshi_0624	0.226904	1.3968	1	0.311062	5.25413	yedZ	putative sulfite oxidase subunit YedZ	COG2717S	[S] Function unknown	NC_009952	+	202
Dshi_0625	-0.766429	2.24184	0.92626	0.0468682	5.86722	-	hypothetical protein	-	NA	NC_009952	+	240
Dshi_0626	0.508445	0.548976	0.954428	0.785081	7.74631	-	basic organic compound ABC-transporter	COG4662H	[H] Coenzyme transport and metabolism	NC_009952	+	228
Dshi_0627	0.887719	0.423528	0.922513	0.858868	5.27511	-	basic organic compound ABC-transporter	COG1126E	[E] Amino acid transport and metabolism	NC_009952	+	251
Dshi_0628	-0.00364385	-0.742341	1	0.389589	8.24419	-	basic organic compound ABC-transporter	COG2998H	[H] Coenzyme transport and metabolism	NC_009952	+	276
Dshi_0629	0.152616	-0.102475	1	1	6.74086	-	periplasmic substrate-binding protein	COG1910P	[P] Inorganic ion transport and metabolism	NC_009952	-	290
Dshi_0630	0.0550254	-1.20927	1	0.0742609	11.4792	glpD	glycerol-3-phosphate dehydrogenase	COG0578C	[C] Energy production and conversion	NC_009952	-	531
Dshi_0631	0.22911	0.562163	1	0.785081	4.7902	glpR	glycerol-3-phosphate regulon repressor	COG1349KG	[K] Transcription	NC_009952	+	257
Dshi_0632	-1.08843	1.35105	0.910126	0.40705	4.14804	ackA	acetate kinase	COG0282C	[C] Energy production and conversion	NC_009952	-	382
Dshi_0633	-0.696872	0.312101	0.930193	0.906727	5.62417	pta2	bifunctional enoyl-CoA hydratase/phosphate acetyltransferase	COG0280C	[C] Energy production and conversion	NC_009952	-	471
Dshi_0634	-1.30372	-0.587324	0.764495	0.761294	6.1832	-	hypothetical protein	-	NA	NC_009952	+	269
Dshi_0635	-1.53256	0.00415799	0.792209	1	5.19453	-	putative sulfate permease with cyclic nucleotide-binding domain	COG0664T	[P] Inorganic ion transport and metabolism	NC_009952	-	733
Dshi_0636	5.41631	1.45362	0.926569	0.428595	2.06566	-	phospholipase/carboxylesterase	COG0400R	[R] General function prediction only	NC_009952	-	221
Dshi_0637	0.486988	0.651856	0.99595	0.745818	3.62506	-	glyoxalase/bleomycin resistance protein/dioxygenase	COG0346E	[E] Amino acid transport and metabolism	NC_009952	-	307
Dshi_0638	-0.591159	1.15684	0.965429	0.47284	4.43537	-	ABC-A-subfamily transporter	COG1131V	[V] Defense mechanisms	NC_009952	+	318
Dshi_0639	0.598137	0.65862	0.974351	0.744699	4.61793	-	ABC transporter	COG1511S	[M] Cell wall/membrane/envelope biogenesis	NC_009952	+	253
Dshi_0640	-0.395795	0.55023	0.978502	0.800101	5.70395	-	peptidase S49	COG0616OU	[U] Intracellular trafficking, secretion, and vesicular transport	NC_009952	+	265
Dshi_0641	-1.14851	0.355292	0.889735	0.907381	3.98575	-	hypothetical protein	-	NA	NC_009952	+	56
Dshi_0642	-1.09107	0.294286	0.842379	0.933733	5.75807	-	Na+/Ca+ antiporter	COG0530P	[P] Inorganic ion transport and metabolism	NC_009952	+	312
Dshi_0643	-1.22954	-0.136264	0.810337	1	5.11661	-	short chain dehydrogenase	COG1028IQR	[I] Lipid transport and metabolism	NC_009952	+	263
Dshi_0644	-0.507748	-0.0673773	0.964804	1	5.32162	uvrC	excinuclease ABC subunit C	COG0322L	[L] Replication, recombination and repair	NC_009952	+	631
Dshi_0645	0.0240781	-0.428996	1	0.863931	6.77465	-	TRAP-type transport system	COG2358R	[R] General function prediction only	NC_009952	+	335
Dshi_0646	-0.749566	0.627233	0.909585	0.702142	5.86718	-	TRAP-type transport system permease	COG4666R	[R] General function prediction only	NC_009952	+	700
Dshi_0647	-0.282651	0.0607425	0.997463	1	5.54164	-	hypothetical protein	-	NA	NC_009952	+	915
Dshi_0648	-0.456597	-0.443716	0.987422	0.866717	3.82029	recR	recombination protein RecR	COG0353L	[L] Replication, recombination and repair	NC_009952	-	199
Dshi_0649	0.711071	-0.302656	0.913297	0.914754	7.34273	-	hypothetical protein	COG0718S	[S] Function unknown	NC_009952	-	114
Dshi_0650	0.847494	0.32195	0.878252	0.896935	7.16078	dnaX	DNA polymerase III subunits gamma and tau	COG2812L	[L] Replication, recombination and repair	NC_009952	-	587
Dshi_0651	0.375134	0.609036	0.983067	0.759237	6.19804	-	NUDIX hydrolase	COG2816L	[L] Replication, recombination and repair	NC_009952	+	318
Dshi_0652	-1.17462	0.833043	0.832507	0.6758	5.25896	-	hypothetical protein	-	NA	NC_009952	+	162
Dshi_0653	-1.01686	0.0152039	0.897695	1	5.31839	pheA2	prephenate dehydratase	COG0077E	[E] Amino acid transport and metabolism	NC_009952	-	280
Dshi_0654	-1.14177	-1.58616	0.293832	0.00686936	10.0729	cycM	cytochrome c552	COG3474C	[C] Energy production and conversion	NC_009952	+	174
Dshi_0655	-0.158756	1.70702	0.995942	0.00443154	9.23753	oppA	ABC peptide transporter	COG4166E	[E] Amino acid transport and metabolism	NC_009952	+	633
Dshi_0656	-0.216139	1.42257	0.994749	0.080977	7.26045	oppBC1	ABC peptide transporter	COG4174R	[R] General function prediction only	NC_009952	+	365
Dshi_0657	1.39859	0.827509	0.776441	0.59025	6.30941	oppBC2	ABC peptide transporter	COG4239R	[R] General function prediction only	NC_009952	+	392
Dshi_0658	0.426397	0.865711	0.965429	0.592993	6.98837	oppDF	ABC peptide transporter	COG4172R	[R] General function prediction only	NC_009952	+	533
Dshi_0659	0.212088	-0.65189	0.996721	0.634062	7.06989	hemN2	coproporphyrinogen III oxidase	COG0635H	[H] Coenzyme transport and metabolism	NC_009952	-	453
Dshi_0660	-0.235412	0.634432	0.985753	0.59441	7.82045	fixK	transcriptional regulator	COG0664T	[T] Signal transduction mechanisms	NC_009952	+	249
Dshi_0661	-0.933696	-1.88295	0.530572	0.00157617	10.3549	fixN	cbb3-type cytochrome c oxidase subunit I	COG3278O	[O] Posttranslational modification, protein turnover, chaperones	NC_009952	+	533
Dshi_0662	-1.50253	-0.427392	0.0913637	0.71051	10.1495	fixO	cbb3-type cytochrome c oxidase subunit II	COG2993C	[C] Energy production and conversion	NC_009952	+	241
Dshi_0663	-1.389	0.176264	0.164187	0.916578	8.4725	fixQ	cytochrome c oxidase	-	NA	NC_009952	+	77
Dshi_0664	-1.21561	0.248283	0.455747	0.882458	7.51666	fixP	cytochrome c oxidase	COG2010C	[C] Energy production and conversion	NC_009952	+	287
Dshi_0665	-0.716649	-0.642623	0.838717	0.614875	8.64873	fixG	nitrogen fixation protein fixG	COG0348C	[C] Energy production and conversion	NC_009952	+	480
Dshi_0666	0.553914	-0.277543	0.964804	0.930967	5.35322	fixH	nitrogen fixation protein fixH	COG5456	[P] Inorganic ion transport and metabolism	NC_009952	+	155
Dshi_0667	-2.49453	0.630511	0.363849	0.789413	5.87132	fixI	nitrogen fixation protein fixI	COG2217P	[P] Inorganic ion transport and metabolism	NC_009952	+	729
Dshi_0668	-0.389926	0.917634	0.9635	0.389589	7.15472	fixS	nitrogen fixation protein fixS	COG3197P	[P] Inorganic ion transport and metabolism	NC_009952	+	52
Dshi_0669	-0.181081	-0.553737	0.992955	0.579268	8.17593	dacC2	D-alanyl-D-alanine carboxypeptidase	COG1686M	[M] Cell wall/membrane/envelope biogenesis	NC_009952	-	493
Dshi_0670	-1.48408	0.270069	0.786004	0.947884	4.01113	-	haloacid dehalogenase domain-containing protein hydrolase	COG1011R	[R] General function prediction only	NC_009952	-	234
Dshi_0671	-0.509853	-0.861306	0.964804	0.595703	5.07623	rsmC	ribosomal RNA small subunit methyltransferase C	COG2813J	[J] Translation, ribosomal structure and biogenesis	NC_009952	+	333
Dshi_0672	0.240189	-1.25076	0.978502	0.0656042	8.17939	-	short-chain dehydrogenase/reductase SDR	COG1028IQR	[R] General function prediction only	NC_009952	+	268
Dshi_0673	0.617437	-2.39998	0.987085	0.0665054	2.766	-	hypothetical protein	-	NA	NC_009952	-	125
Dshi_0674	0.444297	-0.894022	0.939185	0.402633	7.06672	hemF	coproporphyrinogen III oxidase	COG0408H	[H] Coenzyme transport and metabolism	NC_009952	+	297
Dshi_0675	0.823927	1.15316	0.913297	0.397654	6.28378	ggt2	gamma-glutamyltransferase	COG0405E	[E] Amino acid transport and metabolism	NC_009952	+	596
Dshi_0676	8.89384	0.385637	0.460619	0.885179	4.43956	-	beta-lactamase	COG1680V	[V] Defense mechanisms	NC_009952	+	699
Dshi_0677	1.00738	0.00646177	0.819306	1	7.81427	-	hypothetical protein	-	NA	NC_009952	-	271
Dshi_0678	0.394512	0.118054	0.967907	0.997075	6.38796	-	glycosyl transferase family protein	-	NA	NC_009952	+	525
Dshi_0679	-0.755932	-0.0533881	0.93434	1	4.64746	-	histidine triad (HIT) protein	COG0537FGR	[G] Carbohydrate transport and metabolism	NC_009952	+	123
Dshi_0680	-0.426005	-0.387615	0.987422	0.88079	4.57307	purK	phosphoribosylaminoimidazole carboxylase ATPase subunit	COG0026F	[F] Nucleotide transport and metabolism	NC_009952	-	357
Dshi_0681	-1.27074	-0.594718	0.824665	0.801138	4.34102	purE	phosphoribosylaminoimidazole carboxylase	COG0041F	[F] Nucleotide transport and metabolism	NC_009952	-	161
Dshi_0682	0.432919	0.391947	0.965429	0.836881	6.39685	-	hypothetical protein	-	[S] Function unknown	NC_009952	-	74
Dshi_0683	-0.265994	-0.0218937	0.965429	1	9.15324	ibpAB	heat shock protein	COG0071O	[O] Posttranslational modification, protein turnover, chaperones	NC_009952	+	147
Dshi_0684	1.8575	0.0974748	0.800605	1	4.53337	-	hypothetical protein	COG5568	[S] Function unknown	NC_009952	+	75
Dshi_0685	-0.918965	1.07591	0.909585	0.497271	5.64924	apbE2	ApbE family lipoprotein	COG1477H	[H] Coenzyme transport and metabolism	NC_009952	-	298
Dshi_0686	0.415512	1.86802	0.935465	0.00164002	8.07302	nosR1	regulator of nitric oxide reductase transcription	COG3901K	[K] Transcription	NC_009952	-	696
Dshi_0687	0.753513	2.19191	0.913072	0.00375487	7.14869	-	two-component system, permease	COG0600P	[P] Inorganic ion transport and metabolism	NC_009952	+	258
Dshi_0688	0.846555	1.03718	0.964804	0.533294	4.14802	-	fumarate reductase/succinate dehydrogenase flavoprotein domain-containing protein	COG1053C	[C] Energy production and conversion	NC_009952	-	454
Dshi_0689	-1.66629	0.33158	0.745618	0.918491	4.15921	prpB	methylisocitrate lyase	COG2513G	[G] Carbohydrate transport and metabolism	NC_009952	-	292
Dshi_0690	-0.153586	-0.245671	1	0.97118	3.57793	entB	isochorismatase	COG1335Q	[Q] Secondary metabolites biosynthesis, transport and catabolism	NC_009952	-	200
Dshi_0691	-0.0976075	0.573782	1	0.858152	3.97159	hyuA	hydantoin utilization protein A	COG0145EQ	[E] Amino acid transport and metabolism	NC_009952	-	689
Dshi_0692	-1.06521	1.05875	0.862234	0.545484	5.29454	hyuB	hydantoin utilization protein B	COG0146EQ	[E] Amino acid transport and metabolism	NC_009952	-	565
Dshi_0693	8.10225	1.64995	0.643015	0.187754	4.48735	pptA	4-oxalocrotonate tautomerase	-	NA	NC_009952	-	191
Dshi_0694	7.27941	1.92194	0.786004	0.139615	3.95121	-	transcriptional regulator	COG2188K	[K] Transcription	NC_009952	+	266
Dshi_0695	-1.3356	2.22875	0.838717	0.0641694	4.86986	leuC	isopropylmalate isomerase large subunit	COG0065E	[E] Amino acid transport and metabolism	NC_009952	+	464
Dshi_0696	-0.710838	2.018	0.958975	0.0968913	4.86874	leuD	3-isopropylmalate dehydratase small subunit	COG0066E	[E] Amino acid transport and metabolism	NC_009952	+	219
Dshi_0697	0.327971	0.582668	0.964804	0.592993	7.71813	dctP1	TRAP dicarboxylate transporter subunit DctP	COG1638G	[G] Carbohydrate transport and metabolism	NC_009952	+	336
Dshi_0698	-0.847634	0.765871	0.912202	0.703816	5.31354	dctQ3	TRAP dicarboxylate transporter subunit DctQ	COG3090G	[G] Carbohydrate transport and metabolism	NC_009952	+	168
Dshi_0699	-1.2013	1.27665	0.776441	0.311062	5.97013	dctM1	TRAP dicarboxylate transporter subunit DctM	COG4664Q	[Q] Secondary metabolites biosynthesis, transport and catabolism	NC_009952	+	437
Dshi_0700	-1.22509	1.08637	0.776441	0.408089	5.60567	-	AMP-dependent synthetase and ligase	COG0318IQ	[Q] Secondary metabolites biosynthesis, transport and catabolism	NC_009952	+	505
Dshi_0701	7.20857	-0.269163	0.786004	0.948185	2.6544	-	methyltransferase domain-containing protein	COG2890J	[J] Translation, ribosomal structure and biogenesis	NC_009952	-	217
Dshi_0702	-1.71469	0.214022	0.838717	0.982039	2.57295	-	WbqC-like family protein	-	NA	NC_009952	-	215
Dshi_0703	0.879049	-0.252618	0.912202	0.936548	5.63461	-	hypothetical protein	-	NA	NC_009952	-	306
Dshi_0704	-0.639472	0.742631	0.871549	0.488759	7.69655	-	pyridoxal-phosphate-dependent aminotransferase	COG0399M	[M] Cell wall/membrane/envelope biogenesis	NC_009952	+	395
Dshi_0705	1.22333	0.986071	0.846359	0.511758	5.87262	-	hypothetical protein	COG4421G	[G] Carbohydrate transport and metabolism	NC_009952	+	476
Dshi_0707	-1.89199	0.759041	0.491077	0.684522	6.76048	-	hypothetical protein	COG1044M	[M] Cell wall/membrane/envelope biogenesis	NC_009952	+	222
Dshi_0708	9.16791	-0.338889	0.367557	0.896498	4.35153	-	hypothetical protein	-	NA	NC_009952	+	323
Dshi_0709	1.10155	1.58684	0.930193	0.23328	4.70777	atoDA	acyl CoA:acetate/3-ketoacid CoA transferase, alpha and subunit beta	COG4670I	[I] Lipid transport and metabolism	NC_009952	+	648
Dshi_0710	-0.436886	1.60719	1	0.434865	3.3883	-	hypothetical protein	-	NA	NC_009952	+	215
Dshi_0711	6.66907	0.313184	0.864043	0.960834	2.45715	-	chromosome replication initiation inhibitor protein	COG0583K	[K] Transcription	NC_009952	-	308
Dshi_0712	-0.333296	-0.51803	1	0.842211	3.34958	lysE	lysine exporter protein	COG1279R	[R] General function prediction only	NC_009952	+	208
Dshi_0713	0.5267	0.331832	0.977345	0.899053	4.92546	-	poly(3-hydroxybutyrate) depolymerase-like protein	COG3509Q	[Q] Secondary metabolites biosynthesis, transport and catabolism	NC_009952	+	287
Dshi_0714	-0.560303	-0.10875	0.964804	1	4.77966	-	hypothetical protein	COG5006R	[R] General function prediction only	NC_009952	+	322
Dshi_0715	0.423767	-1.89182	0.955994	0.021378	7.11541	-	hypothetical protein	COG2841S	[S] Function unknown	NC_009952	+	80
Dshi_0716	1.80766	1.24513	0.814041	0.356285	5.11411	-	transcriptional regulator	COG3800R	[R] General function prediction only	NC_009952	-	464
Dshi_0717	1.77341	0.786189	0.833305	0.6758	4.80609	-	multidrug resistance protein	COG2814G	[G] Carbohydrate transport and metabolism	NC_009952	-	408
Dshi_0718	1.48908	0.103502	0.172142	0.991958	10.2171	pccB	carboxyl transferase	COG4799I	[I] Lipid transport and metabolism	NC_009952	+	510
Dshi_0719	0.307519	0.875404	0.997463	0.627433	5.6745	-	hypothetical protein	-	NA	NC_009952	+	132
Dshi_0720	0.327026	1.74542	1	0.147522	5.04102	-	endoribonuclease L-PSP	COG0251J	[J] Translation, ribosomal structure and biogenesis	NC_009952	+	129
Dshi_0721	-0.209713	1.36983	1	0.221499	6.0399	-	hypothetical protein	-	NA	NC_009952	+	123
Dshi_0722	0.0407754	1.67616	1	0.0399314	7.34963	-	hypothetical protein	-	NA	NC_009952	+	119
Dshi_0723	-0.316896	0.950894	0.946463	0.23328	10.1571	pccA	carbamoyl-phosphate synthase L chain ATP-binding	COG4770I	[I] Lipid transport and metabolism	NC_009952	+	681
Dshi_0724	0.442552	0.661624	0.965429	0.729409	6.98353	-	hypothetical protein	-	NA	NC_009952	-	149
Dshi_0725	0.369664	-0.403329	0.9635	0.816588	9.26924	-	hypothetical protein	-	NA	NC_009952	+	331
Dshi_0726	0.445802	-0.660104	0.930193	0.650949	9.67698	bhbA	methylmalonyl-CoA mutase	COG1884I	[I] Lipid transport and metabolism	NC_009952	+	712
Dshi_0727	0.488625	-0.888807	1	0.74781	3.60361	-	transcriptional regulator	COG0583K	[K] Transcription	NC_009952	-	309
Dshi_0728	0.344122	1.74986	0.965429	0.0174079	8.49411	mnhA	quinone dependent NADH dehydrogenase	COG1009CP	[P] Inorganic ion transport and metabolism	NC_009952	+	746
Dshi_0729	-1.35684	1.95211	0.777705	0.0700368	5.49062	mnhB	Na+/H+ antiporter MnhB subunit-like protein	COG2111P	[P] Inorganic ion transport and metabolism	NC_009952	+	150
Dshi_0730	5.39692	2.06054	0.929576	0.17787	2.41445	mnhC	putative monovalent cation/H+ antiporter subunit C	COG1006P	[P] Inorganic ion transport and metabolism	NC_009952	+	139
Dshi_0731	2.00009	0.886827	0.547304	0.506131	6.77589	mnhD	quinone dependent NADH dehydrogenase	COG0651CP	[C] Energy production and conversion	NC_009952	+	511
Dshi_0732	0.200676	0.384702	1	0.876951	5.58133	mnhE	cation antiporter	COG1863P	[P] Inorganic ion transport and metabolism	NC_009952	+	117
Dshi_0733	0.4374	1.5231	0.992955	0.249239	4.98746	mnhF	multiple resistance and pH regulation protein F	COG2212P	[P] Inorganic ion transport and metabolism	NC_009952	+	118
Dshi_0734	6.34902	1.499	0.883208	0.403388	2.85688	mnhG	monovalent cation/proton antiporter	COG1320P	[P] Inorganic ion transport and metabolism	NC_009952	+	115
Dshi_0735	4.37703	0.95048	0.965429	0.744699	1.03764	-	hypothetical protein	-	NA	NC_009952	+	204
Dshi_0736	5.41675	0.919717	0.926569	0.691036	1.76782	-	N-acetyltransferase GCN5	COG1247M	[M] Cell wall/membrane/envelope biogenesis	NC_009952	+	161
Dshi_0737	-1.45164	0.851384	0.754632	0.673846	5.33701	-	heat shock protein DnaJ domain-containing protein	COG1076O	[O] Posttranslational modification, protein turnover, chaperones	NC_009952	+	227
Dshi_0738	0.818669	0.467375	0.964804	0.838658	3.81062	-	hypothetical protein	-	NA	NC_009952	+	105
Dshi_0739	-0.0707562	-0.11915	1	0.991958	6.95984	ppx	Ppx/GppA phosphatase	COG0248FP	[F] Nucleotide transport and metabolism	NC_009952	-	506
Dshi_0740	0.029049	-0.291135	1	0.930967	6.56483	ppk1	polyphosphate kinase	COG0855P	[P] Inorganic ion transport and metabolism	NC_009952	-	724
Dshi_0741	0.142722	0.294342	1	0.925628	4.06113	-	chromosomal replication initiator	COG0593L	[L] Replication, recombination and repair	NC_009952	-	229
Dshi_0742	-0.482083	-0.190112	0.897695	0.904101	8.3651	-	hypothetical protein	COG0628R	[R] General function prediction only	NC_009952	-	361
Dshi_0743	-0.283494	0.503216	1	0.829486	3.80882	mcsS	mechanosensitive ion channel protein MscS	COG0668M	[M] Cell wall/membrane/envelope biogenesis	NC_009952	+	460
Dshi_0744	-0.882636	-0.711325	0.761805	0.546913	8.58942	proS	prolyl-tRNA synthetase	COG0442J	[J] Translation, ribosomal structure and biogenesis	NC_009952	+	445
Dshi_0745	-0.914972	0.935618	0.939185	0.614589	3.52387	-	redoxin domain-containing protein	COG1225O	[O] Posttranslational modification, protein turnover, chaperones	NC_009952	+	191
Dshi_0746	1.85996	0.501406	0.661837	0.800754	6.16277	aqpZ	MIP family channel protein	COG0580G	[G] Carbohydrate transport and metabolism	NC_009952	+	228
Dshi_0747	-1.26393	0.380193	0.718612	0.852807	5.92079	lolC	lipoprotein releasing system	COG4591M	[M] Cell wall/membrane/envelope biogenesis	NC_009952	+	428
Dshi_0748	-2.10971	-0.0741586	0.549479	1	4.14425	lolD	ABC transporter-like protein	COG1136V	[V] Defense mechanisms	NC_009952	+	227
Dshi_0749	0.426078	0.670293	0.92626	0.488759	8.3319	-	DNA topoisomerase IV subunit B	COG0187L	[L] Replication, recombination and repair	NC_009952	-	654
Dshi_0750	0.493951	0.997834	0.871549	0.185867	10.3353	-	hypothetical protein	-	NA	NC_009952	+	264
Dshi_0751	-0.608853	-0.757057	0.922513	0.620427	7.50928	ppk2	hypothetical protein	COG2326S	[S] Function unknown	NC_009952	+	314
Dshi_0752	0.391904	-0.0727271	0.992955	1	5.00811	-	hypothetical protein	COG3683R	[R] General function prediction only	NC_009952	+	226
Dshi_0753	-1.38327	0.452732	0.871549	0.876951	3.83138	nicO	high-affinity nickel-transporter	COG2215R	[R] General function prediction only	NC_009952	+	318
Dshi_0754	-1.35134	1.26985	0.897695	0.478858	3.34319	-	type 11 methyltransferase	COG2227H	[H] Coenzyme transport and metabolism	NC_009952	+	198
Dshi_0755	0.704538	-0.00994498	0.954428	1	5.63624	-	MATE efflux family protein	COG0534V	[V] Defense mechanisms	NC_009952	+	456
Dshi_0756	-0.36085	-0.301522	0.996968	0.927893	3.94381	-	hypothetical protein	-	NA	NC_009952	-	219
Dshi_0757	1.57753	-1.29175	0.154592	0.0395266	8.57735	-	selenium-binding protein	-	NA	NC_009952	-	466
Dshi_0758	-0.680116	-0.46847	0.909531	0.779173	6.29815	-	transcriptional regulator	COG1846K	[K] Transcription	NC_009952	-	162
Dshi_0759	-0.94165	-0.586512	0.786004	0.698589	6.53394	-	hypothetical protein	-	NA	NC_009952	+	122
Dshi_0760	4.88993	1.75221	0.955994	0.311062	1.82035	-	hypothetical protein	-	NA	NC_009952	-	160
Dshi_0761	-0.938817	-0.299529	0.786004	0.876951	6.71572	-	hypothetical protein	-	NA	NC_009952	-	138
Dshi_0762	0.0303185	-0.23898	1	0.883041	9.48724	aspC	aspartate aminotransferase	COG0436E	[E] Amino acid transport and metabolism	NC_009952	-	400
Dshi_0763	0.102339	0.244006	1	0.947884	5.95727	-	transcriptional regulator	COG1813K	[K] Transcription	NC_009952	+	130
Dshi_0764	0.064783	0.368495	1	0.809613	7.08776	-	hypothetical protein	COG2938S	[S] Function unknown	NC_009952	+	99
Dshi_0765	2.66011	-3.53284	0.00264787	6.71274e-10	9.44124	-	transcriptional regulator	COG1846K	[K] Transcription	NC_009952	+	165
Dshi_0766	0.738285	0.353951	0.946755	0.885179	5.44107	-	hypothetical protein	-	NA	NC_009952	-	245
Dshi_0767	0.101678	3.51866	1	0.000236801	6.70937	-	glyoxalase/bleomycin resistance protein/dioxygenase	COG0346E	[E] Amino acid transport and metabolism	NC_009952	-	142
Dshi_0768	-0.710391	-0.811452	0.921204	0.710533	6.65967	thyX	FAD-dependent thymidylate synthase	COG1351F	[F] Nucleotide transport and metabolism	NC_009952	+	305
Dshi_0769	1.59683	2.34588	0.253002	1.8851e-05	9.22139	csp1	cold-shock DNA-binding domain-containing protein	COG1278K	[K] Transcription	NC_009952	-	69
Dshi_0770	-1.81749	1.16309	0.912202	0.694194	2.68468	-	arsenate reductase-like protein	COG1393P	[P] Inorganic ion transport and metabolism	NC_009952	+	103
Dshi_0771	0.637723	0.961871	0.967438	0.586503	4.81711	-	DoxX family protein	COG2259S	[S] Function unknown	NC_009952	-	188
Dshi_0772	-0.78083	0.311243	0.964046	0.945061	4.81088	-	hypothetical protein	-	NA	NC_009952	-	248
Dshi_0773	-0.776678	0.612163	0.938306	0.779173	4.71353	-	hypothetical protein	COG3220S	[S] Function unknown	NC_009952	-	316
Dshi_0774	7.89687	1.03061	0.716473	0.575884	3.89815	-	hypothetical protein	COG5572S	[S] Function unknown	NC_009952	-	95
Dshi_0775	1.42095	0.467656	0.897695	0.831199	4.32734	ttuC	tartrate dehydrogenase	COG0473CE	[C] Energy production and conversion	NC_009952	+	359
Dshi_0776	-0.0661934	2.52289	1	0.0121294	5.77791	-	cobalamin B12-binding domain-containing protein	COG5012R	[R] General function prediction only	NC_009952	+	261
Dshi_0777	-0.572769	-1.97439	0.805489	0.000225883	9.21201	thrS	threonyl-tRNA synthetase	COG0441J	[J] Translation, ribosomal structure and biogenesis	NC_009952	-	654
Dshi_0778	6.5015	-0.579147	0.871549	0.84546	1.94301	-	hypothetical protein	-	NA	NC_009952	-	62
Dshi_0779	6.49615	-0.0423397	0.871549	1	2.14852	-	transcriptional regulator	COG1846K	[K] Transcription	NC_009952	+	318
Dshi_0780	0.587251	0.0538733	0.977345	1	4.32055	-	alpha/beta hydrolase fold protein	COG2267I	[I] Lipid transport and metabolism	NC_009952	-	314
Dshi_0781	0.147797	-0.109471	1	1	4.79981	-	sterol-binding domain-containing protein	COG3255I	[I] Lipid transport and metabolism	NC_009952	-	95
Dshi_0782	1.31913	2.00592	0.764495	0.0231453	7.3008	-	hypothetical protein	-	NA	NC_009952	+	188
Dshi_0783	0.261415	0.0539144	0.96376	1	9.83517	-	helicase domain-containing protein	COG4581L	[L] Replication, recombination and repair	NC_009952	+	987
Dshi_0784	0.978517	0.230721	0.897695	0.939748	5.93272	-	RNA-binding protein S4	COG1188J	[J] Translation, ribosomal structure and biogenesis	NC_009952	+	82
Dshi_0785	-0.271278	-0.4465	0.957801	0.659717	10.0135	fdxA	4Fe-4S ferredoxin	COG1146C	[C] Energy production and conversion	NC_009952	+	112
Dshi_0786	1.66417	-0.57984	0.0553388	0.526242	10.3275	-	transcriptional regulator	COG1329K	[K] Transcription	NC_009952	+	170
Dshi_0787	-2.13469	0.336098	0.764495	0.927038	2.31854	cobS1	cobalamin-5-phosphate synthase CobS	COG0368H	[H] Coenzyme transport and metabolism	NC_009952	-	258
Dshi_0788	-1.85673	0.263972	0.709765	0.957429	3.75473	cobT	nicotinate-nucleotide--dimethylbenzimidazole phosphoribosyltransferase	COG2038H	[H] Coenzyme transport and metabolism	NC_009952	+	345
Dshi_0789	0.303394	0.654168	0.996527	0.729486	6.86271	kefC	potassium efflux system protein	COG0475P	[P] Inorganic ion transport and metabolism	NC_009952	-	670
Dshi_0790	0.540309	0.826691	0.948615	0.614589	7.24053	-	hypothetical protein	-	NA	NC_009952	-	793
Dshi_0791	0.912706	0.903085	0.962566	0.616755	4.11861	-	hypothetical protein	COG2968S	[S] Function unknown	NC_009952	+	245
Dshi_0792	0.60901	0.528019	0.964804	0.79798	5.09104	-	hypothetical protein	-	NA	NC_009952	-	124
Dshi_0793	-1.22651	-0.12658	0.368113	0.968677	7.96086	metB2	O-acetylhomoserine/O-acetylserine sulfhydrylase	COG2873E	[E] Amino acid transport and metabolism	NC_009952	-	431
Dshi_0794	-0.428139	-0.74087	0.971191	0.727385	6.1178	hisB	imidazoleglycerol-phosphate dehydratase	COG0131E	[E] Amino acid transport and metabolism	NC_009952	+	195
Dshi_0795	-0.865633	-0.988537	0.845159	0.434865	5.94485	hisH	imidazole glycerol phosphate synthase subunit HisH	COG0118E	[E] Amino acid transport and metabolism	NC_009952	+	212
Dshi_0796	0.149988	-0.0425045	1	1	6.00619	argF	ornithine carbamoyltransferase	COG0078E	[E] Amino acid transport and metabolism	NC_009952	-	308
Dshi_0797	8.35897	-0.514571	0.608864	0.840964	3.55963	-	N-acetyltransferase GCN5	COG1670J	[J] Translation, ribosomal structure and biogenesis	NC_009952	-	177
Dshi_0798	-0.58066	-0.7179	0.933093	0.641353	5.63495	argD	acetylornithine transaminase protein	COG4992E	[E] Amino acid transport and metabolism	NC_009952	-	393
Dshi_0799	-0.337704	-0.0270988	0.997761	1	4.40723	-	putative DNA-binding protein	-	NA	NC_009952	-	112
Dshi_0800	-1.44794	-0.113565	0.85742	1	3.179	-	transcriptional regulator	COG1414K	[K] Transcription	NC_009952	-	260
Dshi_0801	-0.737092	0.386836	0.792209	0.778885	7.77795	-	TRAP dicarboxylate transporter subunit DctM	COG1593G	[G] Carbohydrate transport and metabolism	NC_009952	-	452
Dshi_0802	-1.30205	0.0769614	0.832507	1	4.6907	-	tripartite ATP-independent periplasmic transporter subunit DctQ	COG3090G	[G] Carbohydrate transport and metabolism	NC_009952	-	242
Dshi_0803	0.398909	-0.244352	0.978068	0.94745	6.6438	-	TRAP dicarboxylate transporter subunit DctP	COG1638G	[G] Carbohydrate transport and metabolism	NC_009952	-	410
Dshi_0804	0.561861	-0.137536	0.961688	1	6.01647	-	glucose-methanol-choline oxidoreductase	COG2303E	[E] Amino acid transport and metabolism	NC_009952	+	540
Dshi_0805	-1.18385	-1.03616	0.902553	0.627237	4.29059	-	sulfoacetaldehyde acetyltransferase	COG0028EH	[H] Coenzyme transport and metabolism	NC_009952	+	592
Dshi_0806	-0.33058	-0.441249	0.993713	0.843244	5.13472	tauZ	hypothetical protein	COG2855S	[S] Function unknown	NC_009952	+	343
Dshi_0807	0.262086	-0.167029	0.992955	0.961026	6.62583	-	hypothetical protein	-	NA	NC_009952	-	342
Dshi_0808	0.540423	0.636619	0.91612	0.572884	7.44726	mipA	MltA-interacting MipA family protein	COG3713M	[M] Cell wall/membrane/envelope biogenesis	NC_009952	-	247
Dshi_0809	-0.198098	-0.25676	0.978502	0.839601	9.36286	lepA	GTP-binding protein LepA	COG0481M	[M] Cell wall/membrane/envelope biogenesis	NC_009952	+	599
Dshi_0810	-0.457973	1.49386	0.9635	0.107291	6.53307	-	hypothetical protein	-	NA	NC_009952	+	80
Dshi_0811	7.84393	0.473445	0.716082	0.83151	3.54642	-	hypothetical protein	-	NA	NC_009952	+	77
Dshi_0812	6.61831	-1.8468	0.860749	0.2635	1.69834	-	transcriptional regulator	COG1734T	[T] Signal transduction mechanisms	NC_009952	+	105
Dshi_0813	0.5005	0.936939	0.997761	0.710533	4.3586	-	hypothetical protein	-	NA	NC_009952	+	82
Dshi_0814	-2.14258	-0.117857	0.832507	1	3.48597	-	hypothetical protein	-	NA	NC_009952	+	61
Dshi_0815	0.23258	0.162781	1	0.991958	4.60557	-	glyoxalase/bleomycin resistance protein/dioxygenase	COG0346E	[E] Amino acid transport and metabolism	NC_009952	-	138
Dshi_0816	-0.366585	-0.569073	0.993713	0.779173	4.54525	-	hypothetical protein	-	NA	NC_009952	-	91
Dshi_0817	-0.00327262	-3.81467	1	0.000173241	4.85414	-	hypothetical protein	-	NA	NC_009952	+	86
Dshi_0818	-1.31857	-2.63667	0.842379	0.0550708	3.47496	-	hypothetical protein	-	NA	NC_009952	+	68
Dshi_0819	1.47881	-3.78615	0.428664	4.1914e-08	7.54979	-	hypothetical protein	-	NA	NC_009952	+	98
Dshi_0820	-1.66028	-0.975435	0.623543	0.562934	4.77564	-	alpha/beta hydrolase fold protein	COG0596R	[R] General function prediction only	NC_009952	-	255
Dshi_0821	-0.0760665	-0.582912	1	0.679671	7.51801	glyA	serine hydroxymethyltransferase	COG0112E	[E] Amino acid transport and metabolism	NC_009952	-	431
Dshi_0822	7.89071	0.991727	0.703478	0.550385	3.87677	ppnK	inorganic polyphosphate/ATP-NAD kinase	COG0061G	[G] Carbohydrate transport and metabolism	NC_009952	+	255
Dshi_0823	0.275833	0.550877	0.992955	0.727385	6.82882	-	two component, sigma-54 specific, transcriptional regulator	COG2204T	[T] Signal transduction mechanisms	NC_009952	-	463
Dshi_0824	0.810826	0.805324	0.777705	0.389998	8.98803	-	histidine kinase	COG0642T	[T] Signal transduction mechanisms	NC_009952	-	509
Dshi_0825	-0.670463	0.0445781	0.807408	1	8.17212	-	AMP-dependent synthetase and ligase	COG0365I	[I] Lipid transport and metabolism	NC_009952	-	630
Dshi_0826	-0.628063	-0.994088	0.845002	0.234711	7.72981	-	malic enzyme	COG0281C	[C] Energy production and conversion	NC_009952	-	759
Dshi_0827	6.12122	0.915823	0.898081	0.64569	2.32264	cdd	cytidine deaminase	COG0295F	[F] Nucleotide transport and metabolism	NC_009952	+	130
Dshi_0828	-0.713211	0.58836	0.964804	0.788078	3.50514	deoA	thymidine phosphorylase	COG0213F	[F] Nucleotide transport and metabolism	NC_009952	+	435
Dshi_0829	-0.117603	-0.364948	1	0.892835	5.22962	deoB	phosphopentomutase	COG1015G	[G] Carbohydrate transport and metabolism	NC_009952	+	399
Dshi_0830	-0.0233181	-0.55574	1	0.818642	5.68789	add	adenosine deaminase	COG1816F	[F] Nucleotide transport and metabolism	NC_009952	+	331
Dshi_0831	0.00438377	-0.956274	1	0.437365	6.09654	upp	uracil phosphoribosyltransferase	COG0035F	[F] Nucleotide transport and metabolism	NC_009952	+	210
Dshi_0832	0.103016	-0.00962411	1	1	4.4271	-	hypothetical protein	-	NA	NC_009952	-	338
Dshi_0833	1.48708	1.19684	0.775385	0.337035	6.23475	-	AMP-dependent synthetase and ligase	COG0318IQ	[Q] Secondary metabolites biosynthesis, transport and catabolism	NC_009952	-	541
Dshi_0834	-0.355496	-0.0957299	0.992955	1	5.1345	-	hypothetical protein	-	NA	NC_009952	+	305
Dshi_0835	-0.441149	-0.24607	0.940451	0.899053	7.54313	fadJ	3-hydroxyacyl-CoA dehydrogenase	COG1250I	[I] Lipid transport and metabolism	NC_009952	-	737
Dshi_0836	-0.300969	-0.376507	0.965429	0.785081	7.77557	fadA	acetyl-CoA acetyltransferase	COG0183I	[I] Lipid transport and metabolism	NC_009952	-	403
Dshi_0837	-1.41678	0.300409	0.179209	0.829974	9.36963	-	glutathione S-transferase domain-containing protein	COG0625O	[O] Posttranslational modification, protein turnover, chaperones	NC_009952	-	211
Dshi_0838	-0.529294	-0.326232	0.862234	0.805731	9.62132	-	acyl-CoA dehydrogenase domain-containing protein	COG1960I	[I] Lipid transport and metabolism	NC_009952	-	382
Dshi_0839	0.758314	-2.36399	0.752611	0.000259285	11.2387	-	acyl-CoA dehydrogenase domain-containing protein	COG1960I	[I] Lipid transport and metabolism	NC_009952	-	592
Dshi_0840	0.885039	-3.49617	0.547304	6.88372e-10	11.7519	-	transcriptional regulator	COG0789K	[K] Transcription	NC_009952	-	133
Dshi_0841	-1.31898	-1.07551	0.624656	0.387016	6.79861	-	hypothetical protein	-	NA	NC_009952	+	342
Dshi_0842	0.884381	0.859526	0.9635	0.620375	4.07795	-	transcriptional regulator	COG0789K	[K] Transcription	NC_009952	-	123
Dshi_0843	-1.12659	0.585752	0.954428	0.820871	2.30159	-	thioesterase superfamily protein	COG2050Q	[Q] Secondary metabolites biosynthesis, transport and catabolism	NC_009952	+	144
Dshi_0844	6.17175	1.67255	0.897695	0.255509	2.80698	-	thioesterase superfamily protein	COG2050Q	[Q] Secondary metabolites biosynthesis, transport and catabolism	NC_009952	+	173
Dshi_0845	-0.399818	0.0317681	0.993713	1	4.91564	-	MATE efflux family protein	COG0534V	[V] Defense mechanisms	NC_009952	+	439
Dshi_0846	0.730384	-0.212422	0.977544	0.970276	3.42413	arsC	arsenate reductase	COG1393P	[P] Inorganic ion transport and metabolism	NC_009952	-	115
Dshi_0847	0.352359	-0.176779	0.997463	0.985639	4.91234	pyrD2	dihydroorotate dehydrogenase 2	COG0167F	[F] Nucleotide transport and metabolism	NC_009952	-	352
Dshi_0848	0.421682	0.032403	0.99116	1	4.70492	-	hypothetical protein	COG3502S	[S] Function unknown	NC_009952	-	111
Dshi_0849	0.361156	-0.947546	0.962601	0.389589	8.04389	-	5'-nucleotidase	COG0737F	[F] Nucleotide transport and metabolism	NC_009952	+	529
Dshi_0850	-1.18466	-1.09201	0.792209	0.457676	5.27811	deaD	DEAD/DEAH box helicase	COG0513LKJ	[J] Translation, ribosomal structure and biogenesis	NC_009952	-	730
Dshi_0851	0.226979	1.24284	1	0.429528	3.7346	-	hypothetical protein	COG2135S	[S] Function unknown	NC_009952	+	221
Dshi_0852	-0.364093	-0.0959048	0.930193	0.989182	8.35207	msbA	lipid A ABC exporter family	COG1132V	[V] Defense mechanisms	NC_009952	+	602
Dshi_0853	0.442028	-1.88098	0.909585	0.0026423	9.36355	fadD2	AMP-binding domain-containing protein	COG0318IQ	[Q] Secondary metabolites biosynthesis, transport and catabolism	NC_009952	+	632
Dshi_0854	1.61416	-1.84263	0.610953	0.115653	6.8096	-	hypothetical protein	-	NA	NC_009952	+	67
Dshi_0855	1.12463	-1.67513	0.897243	0.19137	5.10727	-	transglutaminase domain-containing protein	COG1305E	[E] Amino acid transport and metabolism	NC_009952	-	295
Dshi_0856	-0.910053	0.364087	0.912067	0.906766	5.07892	-	hypothetical protein	COG2308S	[S] Function unknown	NC_009952	-	804
Dshi_0857	-0.180483	0.133148	0.996251	0.968997	7.5642	-	transglutaminase domain-containing protein	COG4196S	[S] Function unknown	NC_009952	-	1112
Dshi_0858	-1.33323	-0.723626	0.91918	0.822215	3.01858	-	ABC transporter-like protein	COG0410E	[E] Amino acid transport and metabolism	NC_009952	-	230
Dshi_0859	-1.77745	-0.179184	0.786004	0.998025	2.92703	-	ABC transporter-like protein	COG0411E	[E] Amino acid transport and metabolism	NC_009952	-	250
Dshi_0860	-1.48838	0.0163632	0.761805	1	5.13738	-	inner-membrane translocator	COG4177E	[E] Amino acid transport and metabolism	NC_009952	-	324
Dshi_0861	-2.79217	0.728725	0.160406	0.719261	4.97604	-	inner-membrane translocator	COG0559E	[E] Amino acid transport and metabolism	NC_009952	-	305
Dshi_0862	-0.225953	0.242941	0.995019	0.906766	6.67153	-	extracellular ligand-binding receptor	COG0683E	[E] Amino acid transport and metabolism	NC_009952	-	379
Dshi_0863	1.41174	0.277344	0.667367	0.92336	7.92261	-	transcriptional regulator	COG1522K	[K] Transcription	NC_009952	-	78
Dshi_0864	1.6507	1.29154	0.773037	0.286792	5.91123	-	(2Fe-2S)-binding domain-containing protein	COG2080C	[C] Energy production and conversion	NC_009952	+	152
Dshi_0865	0.906523	1.83695	0.871549	0.054267	7.24121	-	aldehyde oxidase and xanthine dehydrogenase molybdopterin-binding	COG1529C	[C] Energy production and conversion	NC_009952	+	727
Dshi_0866	6.22984	1.30967	0.897243	0.430943	2.6307	-	alpha/beta hydrolase fold protein	COG0596R	[R] General function prediction only	NC_009952	+	231
Dshi_0867	4.49328	1.1693	0.964804	0.637031	1.24101	-	amidohydrolase 2	COG3618R	[R] General function prediction only	NC_009952	+	290
Dshi_0868	8.72536	0.338445	0.493932	0.89759	4.25785	-	putative peptidase	-	NA	NC_009952	-	458
Dshi_0869	8.50905	0.221577	0.547304	0.960834	4.00676	-	hypothetical protein	COG0671I	[I] Lipid transport and metabolism	NC_009952	-	296
Dshi_0870	-0.284576	-0.0640477	0.991449	1	10.1969	-	transcriptional regulator	COG3063NU	[T] Signal transduction mechanisms	NC_009952	-	679
Dshi_0871	2.54101	1.37858	1	0.715792	0.223877	-	hypothetical protein	-	NA	NC_009952	-	88
Dshi_0872	-0.013551	-0.368294	1	0.810398	10.0129	-	family 5 extracellular solute-binding protein	COG0747E	[E] Amino acid transport and metabolism	NC_009952	+	527
Dshi_0873	0.197802	-1.03648	0.978502	0.148055	11.1932	-	hypothetical protein	-	NA	NC_009952	+	223
Dshi_0874	0.655099	0.118694	0.916149	0.995116	6.5955	-	extracellular solute-binding protein	-	NA	NC_009952	+	74
Dshi_0875	0	0	1	1	-0.450919	-	transposase IS3/IS911 family protein	-	NA	NC_009952	+	88
Dshi_0876	0	0	1	1	-0.450919	-	integrase catalytic subunit	COG2801L	[L] Replication, recombination and repair	NC_009952	+	273
Dshi_0877	1.07948	-0.655297	0.897695	0.744431	4.99409	-	4-phytase	COG0747E	[E] Amino acid transport and metabolism	NC_009952	+	460
Dshi_0878	1.11311	-0.765971	0.412975	0.363223	9.58379	-	hypothetical protein	-	NA	NC_009952	-	155
Dshi_0879	0.811677	0.957964	0.946463	0.555836	4.9693	-	membrane protein	COG3671S	[S] Function unknown	NC_009952	-	134
Dshi_0880	1.1293	0.640056	0.901209	0.739369	5.0681	-	hydratase/decarboxylase	COG3971Q	[Q] Secondary metabolites biosynthesis, transport and catabolism	NC_009952	-	282
Dshi_0881	1.53197	0.101971	0.786004	1	5.66723	-	binding-protein-dependent transport system inner membrane protein	COG0601EP	[E] Amino acid transport and metabolism	NC_009952	+	328
Dshi_0882	0.856411	0.472259	0.936155	0.837294	4.7432	-	binding-protein-dependent transport system inner membrane protein	COG1173EP	[P] Inorganic ion transport and metabolism	NC_009952	+	322
Dshi_0883	-1.57586	-0.279286	0.853194	0.947884	2.4794	-	hypothetical protein	-	NA	NC_009952	-	63
Dshi_0884	0.346966	0.424726	0.996968	0.858868	4.82007	-	oligopeptide/dipeptide ABC transporter	COG0444EP	[E] Amino acid transport and metabolism	NC_009952	+	360
Dshi_0885	-0.116011	0.506356	1	0.820628	6.70369	-	oligopeptide/dipeptide ABC transporter	COG4608E	[P] Inorganic ion transport and metabolism	NC_009952	+	322
Dshi_0886	7.79261	2.45636	0.722824	0.0221329	4.79919	-	transcriptional regulator	COG1414K	[K] Transcription	NC_009952	-	280
Dshi_0887	0.850903	3.27957	0.849805	3.08283e-05	9.014	sgaA2	serine--glyoxylate transaminase	COG0075E	[E] Amino acid transport and metabolism	NC_009952	+	396
Dshi_0888	0.104699	2.65853	1	3.00174e-06	8.56626	-	pyridoxal-5'-phosphate-dependent protein subunit beta	COG1171E	[E] Amino acid transport and metabolism	NC_009952	+	324
Dshi_0889	-0.449639	2.31629	0.92626	9.26257e-05	8.15946	-	alanine racemase domain-containing protein	COG3616E	[E] Amino acid transport and metabolism	NC_009952	+	387
Dshi_0890	-0.313311	2.17793	0.999402	0.0656526	6.38345	-	ornithine cyclodeaminase	COG2423E	[E] Amino acid transport and metabolism	NC_009952	+	330
Dshi_0891	-0.012099	1.01796	1	0.527782	5.72775	cysK	cysteine synthase A	COG0031E	[E] Amino acid transport and metabolism	NC_009952	-	360
Dshi_0892	0.106122	0.074746	1	1	6.27596	-	transposase IS4 family protein	-	NA	NC_009952	+	310
Dshi_0893	-1.73587	2.17539	0.698927	0.0468682	5.10664	-	peptidoglycan-binding domain 1 protein	-	NA	NC_009952	+	430
Dshi_0894	1.5181	0.981249	0.351525	0.200935	8.11095	-	peptidoglycan-binding domain 1 protein	-	NA	NC_009952	+	457
Dshi_0895	0.365354	-0.33403	0.991009	0.900157	5.41964	-	peptidase S1 and S6 chymotrypsin/Hap	COG0265O	[O] Posttranslational modification, protein turnover, chaperones	NC_009952	+	621
Dshi_0896	0.322522	-0.915428	0.987422	0.531271	6.12055	-	hypothetical protein	-	NA	NC_009952	+	421
Dshi_0897	-0.620943	-0.494121	0.853407	0.695407	8.57235	-	virulence protein SrfB	COG4457S	[S] Function unknown	NC_009952	+	1041
Dshi_0898	-0.154201	-0.710215	1	0.508733	7.60092	-	hypothetical protein	COG4458S	[S] Function unknown	NC_009952	+	892
Dshi_0899	0.626246	-0.834498	0.958975	0.652338	5.22773	-	hypothetical protein	-	NA	NC_009952	+	346
Dshi_0900	-0.834248	-0.107498	0.822375	1	6.77129	-	hypothetical protein	-	NA	NC_009952	+	640
Dshi_0901	-2.354	0.468154	0.736981	0.884586	2.23261	-	ABC transporter-like protein	COG1136V	[V] Defense mechanisms	NC_009952	+	241
Dshi_0902	-1.40429	0.559805	0.77718	0.780478	4.72356	-	hypothetical protein	-	[M] Cell wall/membrane/envelope biogenesis	NC_009952	+	399
Dshi_0903	-0.235418	-1.09252	1	0.528171	4.14352	-	hypothetical protein	COG1262S	[S] Function unknown	NC_009952	+	537
Dshi_0904	-0.200748	0.377568	1	0.885179	5.91161	-	hypothetical protein	-	NA	NC_009952	-	289
Dshi_0905	6.53933	0.785757	0.871549	0.757694	2.59744	-	hypothetical protein	COG2860S	[S] Function unknown	NC_009952	+	209
Dshi_0906	-0.672657	0.595438	0.967438	0.800754	3.53965	-	binding-protein-dependent transport system inner membrane protein	COG0600P	[P] Inorganic ion transport and metabolism	NC_009952	-	244
Dshi_0907	6.41032	-1.7249	0.873499	0.35182	1.57129	-	ABC transporter-like protein	COG1116P	[P] Inorganic ion transport and metabolism	NC_009952	-	242
Dshi_0908	-2.34981	0.518295	0.363904	0.84546	4.78386	-	transcriptional activator	COG0819K	[K] Transcription	NC_009952	-	232
Dshi_0909	-2.12268	0.275236	0.545863	0.960834	4.69186	-	NMT1/THI5 like domain-containing protein	COG0715P	[P] Inorganic ion transport and metabolism	NC_009952	-	311
Dshi_0910	-0.205971	-0.0822075	1	1	2.69294	thiF	UBA/THIF-type NAD/FAD-binding protein	COG0476H	[H] Coenzyme transport and metabolism	NC_009952	-	321
Dshi_0911	-0.353774	0.56678	1	0.798972	3.78126	thiE	thiamine-phosphate diphosphorylase	COG0352H	[H] Coenzyme transport and metabolism	NC_009952	-	199
Dshi_0912	-1.89582	-0.539704	0.820872	0.872102	2.16439	thiG	thiazole biosynthesis family protein	COG2022H	[H] Coenzyme transport and metabolism	NC_009952	-	264
Dshi_0913	0	4.25502	1	0.199787	0.255565	-	thiamine biosynthesis protein ThiS	COG2104H	[H] Coenzyme transport and metabolism	NC_009952	-	64
Dshi_0914	-1.03331	-0.24183	0.920909	0.968413	3.43575	thiO	glycine oxidase ThiO	COG0665E	[E] Amino acid transport and metabolism	NC_009952	-	325
Dshi_0915	-1.46705	-1.16066	0.935301	0.729409	2.10467	thiD	phosphomethylpyrimidine kinase	COG0351H	[H] Coenzyme transport and metabolism	NC_009952	-	265
Dshi_0916	-0.0418091	1.39177	1	0.305852	5.68695	-	efflux transporter	COG0845M	[M] Cell wall/membrane/envelope biogenesis	NC_009952	+	396
Dshi_0917	-1.4239	1.7578	0.68132	0.114344	7.52427	-	acriflavin resistance protein	COG0841V	[V] Defense mechanisms	NC_009952	+	1054
Dshi_0918	0.316566	0.435323	0.998677	0.854197	4.80096	-	auxin efflux carrier	COG0679R	[R] General function prediction only	NC_009952	-	310
Dshi_0919	-0.852078	-0.738215	0.838717	0.583118	6.32412	-	beta-lactamase domain-containing protein	COG1235R	[R] General function prediction only	NC_009952	-	268
Dshi_0920	-0.458764	-0.78582	0.964804	0.5922	5.58018	-	hydrolase	COG0084L	[L] Replication, recombination and repair	NC_009952	-	269
Dshi_0921	-1.73894	0.385141	0.712598	0.899053	4.34624	-	DNA polymerase III subunit delta'	COG0470L	[L] Replication, recombination and repair	NC_009952	-	381
Dshi_0922	-0.457969	0.288486	1	0.957837	2.67782	tmk	dTMP kinase	COG0125F	[F] Nucleotide transport and metabolism	NC_009952	-	207
Dshi_0923	-0.167204	-0.187572	1	0.961907	6.20699	dacC1	serine-type D-Ala-D-Ala carboxypeptidase	COG1686M	[M] Cell wall/membrane/envelope biogenesis	NC_009952	-	393
Dshi_0924	0.259148	0.116729	0.997463	1	6.58714	-	sporulation domain-containing protein	-	[D] Cell cycle control, cell division, chromosome partitioning	NC_009952	-	268
Dshi_0925	4.37484	1.7119	0.965429	0.464959	1.42582	-	hypothetical protein	COG2932K	[K] Transcription	NC_009952	+	66
Dshi_0926	3.37849	-0.705687	0.992955	0.87933	0.0339289	-	integrase catalytic subunit	COG2801L	[L] Replication, recombination and repair	NC_009952	-	269
Dshi_0927	0	0	1	1	-0.450919	-	transposase IS3/IS911 family protein	-	NA	NC_009952	-	75
Dshi_0928	0.533559	-0.244621	0.965429	0.95442	5.34211	-	hypothetical protein	COG1566V	[V] Defense mechanisms	NC_009952	-	267
Dshi_0929	-0.96435	0.896219	0.89434	0.62954	5.28752	-	UspA domain-containing protein	COG0589T	[T] Signal transduction mechanisms	NC_009952	-	326
Dshi_0930	-1.00043	1.22149	0.869398	0.451543	5.8351	-	sodium/hydrogen exchanger	COG4651P	[P] Inorganic ion transport and metabolism	NC_009952	-	575
Dshi_0931	-0.632605	0.0486617	0.964046	1	4.53154	adhA	alcohol dehydrogenase GroES domain-containing protein	COG1064R	[R] General function prediction only	NC_009952	-	339
Dshi_0932	-0.94622	0.992864	0.871549	0.495621	5.61927	-	ATPase	COG0474P	[P] Inorganic ion transport and metabolism	NC_009952	-	922
Dshi_0933	-1.40133	3.00682	0.845159	0.00816187	4.98774	-	DNA-binding domain-containing protein	-	NA	NC_009952	-	73
Dshi_0934	-3.14071	1.85874	0.108169	0.173242	6.11502	-	transposase IS3/IS911 family protein	-	NA	NC_009952	+	108
Dshi_0935	-1.03125	0.652544	0.915677	0.776335	3.82338	-	hypothetical protein	COG4782S	[S] Function unknown	NC_009952	-	153
Dshi_0936	0.169923	0.693593	1	0.540232	7.46968	-	sulfatase	COG3119P	[P] Inorganic ion transport and metabolism	NC_009952	-	833
Dshi_0937	0.786257	0.579532	0.933093	0.772471	5.2674	-	hypothetical protein	COG3637M	[M] Cell wall/membrane/envelope biogenesis	NC_009952	-	303
Dshi_0938	-0.224777	1.48141	1	0.312189	3.50772	-	transcriptional regulator	COG2207K	[K] Transcription	NC_009952	+	336
Dshi_0939	3.3781	0.243882	0.992955	1	0.241357	-	transposase orfA IS5 family element	-	NA	NC_009952	-	28
Dshi_0940	-3.17993	1.06247	0.547277	0.744431	4.1826	-	hypothetical protein	-	NA	NC_009952	+	104
Dshi_0941	-0.500017	0.493527	0.997463	0.858152	2.7271	-	hypothetical protein	-	NA	NC_009952	+	283
Dshi_0942	-0.838622	0.961575	0.978502	0.744699	2.68104	-	peptidase M23B	COG0739M	[M] Cell wall/membrane/envelope biogenesis	NC_009952	+	321
Dshi_0943	-0.648535	0.999391	0.978502	0.706498	3.74188	-	abortive infection protein	-	NA	NC_009952	-	287
Dshi_0944	5.48086	1.6857	0.92626	0.282795	2.24661	-	hypothetical protein	-	NA	NC_009952	-	172
Dshi_0945	0.690362	1.26502	0.955994	0.35182	5.57239	-	peptidoglycan-binding domain 1 protein	COG3409M	[M] Cell wall/membrane/envelope biogenesis	NC_009952	-	260
Dshi_0946	-0.273088	0.922731	0.993907	0.602874	7.34947	-	hypothetical protein	COG3651S	[S] Function unknown	NC_009952	-	132
Dshi_0947	-0.449639	0.683343	0.977544	0.710533	5.97219	pthA	peptidyl-tRNA hydrolase	COG0193J	[J] Translation, ribosomal structure and biogenesis	NC_009952	-	235
Dshi_0948	0.43176	0.473759	0.971191	0.785081	6.07979	lldD2	L-lactate dehydrogenase	COG1304C	[C] Energy production and conversion	NC_009952	+	390
Dshi_0949	-0.291707	1.26683	1	0.45562	3.30648	-	hypothetical protein	-	NA	NC_009952	+	205
Dshi_0950	-1.04361	-2.24935	0.35082	1.78556e-05	9.7318	rplY	50S ribosomal protein L25/general stress protein Ctc	COG1825J	[J] Translation, ribosomal structure and biogenesis	NC_009952	+	211
Dshi_0951	6.08701	0.686173	0.900466	0.769793	2.15608	-	hypothetical protein	-	NA	NC_009952	-	156
Dshi_0952	-0.314023	-1.74631	0.9635	0.00807235	7.76805	trpA	tryptophan synthase subunit alpha	COG0159E	[E] Amino acid transport and metabolism	NC_009952	-	272
Dshi_0953	-0.370285	0.513805	0.996968	0.836881	4.27302	-	MATE efflux family protein	COG0534V	[V] Defense mechanisms	NC_009952	-	450
Dshi_0954	-0.918506	-0.908455	0.716473	0.325107	7.86171	engD	GTP-dependent nucleic acid-binding protein EngD	COG0012J	[J] Translation, ribosomal structure and biogenesis	NC_009952	+	365
Dshi_0955	5.99127	-0.55827	0.909585	0.858152	1.55297	-	hydantoin racemase	COG4126E	[E] Amino acid transport and metabolism	NC_009952	-	231
Dshi_0956	-0.228285	0.563694	1	0.807721	5.07304	-	TRAP dicarboxylate transporter	COG1593G	[G] Carbohydrate transport and metabolism	NC_009952	-	428
Dshi_0957	-1.5226	0.422231	0.871549	0.899053	2.79545	-	tripartite ATP-independent periplasmic transporter subunit DctQ	COG3090G	[G] Carbohydrate transport and metabolism	NC_009952	-	173
Dshi_0958	0.422196	0.313666	0.992955	0.915225	4.82569	-	TRAP dicarboxylate transporter	COG1638G	[G] Carbohydrate transport and metabolism	NC_009952	-	326
Dshi_0959	7.57819	0.338971	0.764495	0.91333	3.24471	-	transcriptional regulator	COG1737K	[K] Transcription	NC_009952	-	281
Dshi_0960	-1.36469	2.42616	0.754632	0.00655318	5.9693	-	transcriptional regulator	COG1802K	[K] Transcription	NC_009952	+	226
Dshi_0961	0.255883	0.780644	1	0.68594	3.50304	-	catechol dioxygenase domain-containing protein	-	NA	NC_009952	-	167
Dshi_0964	-0.74244	2.38314	0.964804	0.0641808	4.55423	-	hypothetical protein	COG3090G	[G] Carbohydrate transport and metabolism	NC_009952	-	183
Dshi_0965	0.0577852	1.30635	1	0.342743	6.71932	-	hypothetical protein	-	NA	NC_009952	-	117
Dshi_0967	0.0513046	1.39045	1	0.126845	6.88135	-	fumarylacetoacetate (FAA) hydrolase	COG0179Q	[Q] Secondary metabolites biosynthesis, transport and catabolism	NC_009952	-	294
Dshi_0968	-1.17099	0.67258	0.871549	0.765722	4.40228	-	hypothetical protein	COG2350S	[S] Function unknown	NC_009952	+	151
Dshi_0969	0.365253	0.661191	0.997463	0.747327	4.4242	mtlK	mannitol dehydrogenase domain-containing protein	COG0246G	[G] Carbohydrate transport and metabolism	NC_009952	-	499
Dshi_0970	-0.511263	0.262162	0.997463	0.96073	2.61781	-	short-chain dehydrogenase/reductase SDR	-	NA	NC_009952	-	163
Dshi_0971	-0.894981	-0.0397073	0.931627	1	3.98105	-	ABC transporter-like protein	COG3839G	[G] Carbohydrate transport and metabolism	NC_009952	-	334
Dshi_0972	-0.648896	1.31405	0.930193	0.374657	6.15343	-	binding-protein-dependent transport system inner membrane protein	COG0395G	[G] Carbohydrate transport and metabolism	NC_009952	-	276
Dshi_0973	-0.191854	0.923339	1	0.610918	5.52275	-	binding-protein-dependent transport system inner membrane protein	COG1175G	[G] Carbohydrate transport and metabolism	NC_009952	-	288
Dshi_0974	0.28143	0.247227	0.993713	0.960834	8.73238	-	family 1 extracellular solute-binding protein	COG1653G	[G] Carbohydrate transport and metabolism	NC_009952	-	435
Dshi_0975	2.09904	1.15434	0.10006	0.0925435	8.36999	-	transcriptional regulator	COG1609K	[K] Transcription	NC_009952	-	344
Dshi_0976	5.7363e-05	-1.79932	1	0.199739	4.758	-	resolvase-like protein	-	NA	NC_009952	+	72
Dshi_0977	-0.679397	0.0830411	0.871549	1	6.88941	murA	UDP-N-acetylglucosamine 1-carboxyvinyltransferase	COG0766M	[M] Cell wall/membrane/envelope biogenesis	NC_009952	+	422
Dshi_0978	-1.16863	-0.549863	0.848081	0.822954	4.41971	-	hypothetical protein	-	NA	NC_009952	+	158
Dshi_0979	-0.41637	0.124583	0.964046	0.992058	6.32068	hisD	histidinol dehydrogenase	COG0141E	[E] Amino acid transport and metabolism	NC_009952	+	438
Dshi_0980	-0.0324538	0.00327925	1	1	6.72156	-	hypothetical protein	COG5328	[S] Function unknown	NC_009952	+	159
Dshi_0981	-1.47435	0.520406	0.770182	0.83264	4.57977	-	protein tyrosine phosphatase	COG0394T	[T] Signal transduction mechanisms	NC_009952	+	151
Dshi_0982	-0.0817489	-1.13259	1	0.17787	7.39398	infA	translation initiation factor IF-1	COG0361J	[J] Translation, ribosomal structure and biogenesis	NC_009952	+	72
Dshi_0983	-0.0039102	-0.95676	1	0.5922	5.72791	-	maf protein	COG0424D	[D] Cell cycle control, cell division, chromosome partitioning	NC_009952	+	194
Dshi_0984	-0.499616	-0.980986	0.93358	0.406157	6.55306	-	ribonuclease	COG1530J	[J] Translation, ribosomal structure and biogenesis	NC_009952	+	347
Dshi_0985	0.061949	0.519842	1	0.82639	5.74789	-	hypothetical protein	-	NA	NC_009952	-	85
Dshi_0986	1.65636	0.454144	0.545685	0.808294	7.51084	-	helix-turn-helix domain-containing protein	-	NA	NC_009952	-	124
Dshi_0987	1.00449	0.748756	0.869398	0.650949	6.44233	-	hypothetical protein	COG4683S	[S] Function unknown	NC_009952	-	117
Dshi_0988	9.39698	2.70402	0.262601	0.000995551	6.46983	-	integrase family protein	-	[L] Replication, recombination and repair	NC_009952	-	370
Dshi_0989	6.02526	1.55552	0.908383	0.325577	2.6034	-	hypothetical protein	-	NA	NC_009952	-	79
Dshi_0990	0.393135	0.399722	0.930193	0.744431	8.56425	-	putative DNA helicase-like protein	COG1112L	[L] Replication, recombination and repair	NC_009952	-	1559
Dshi_0991	0.168622	0.364339	1	0.899053	8.38469	-	hypothetical protein	-	NA	NC_009952	-	1155
Dshi_0992	-0.36946	0.712472	0.978502	0.620501	6.52316	-	type III restriction protein res subunit	COG1061KL	[L] Replication, recombination and repair	NC_009952	-	938
Dshi_0993	7.9184	0.667465	0.703478	0.747532	3.71744	-	TRAP transporter solute receptor	COG2358R	[R] General function prediction only	NC_009952	+	323
Dshi_0994	-0.96545	2.01251	0.912202	0.10218	5.02743	-	TRAP transporter	COG4666R	[R] General function prediction only	NC_009952	+	639
Dshi_0995	-0.164474	1.39673	1	0.306614	5.29843	-	transcriptional regulator	COG0583K	[K] Transcription	NC_009952	-	301
Dshi_0996	-3.21986	1.11233	0.336167	0.634062	4.37186	-	NADH/Ubiquinone/plastoquinone	COG1009CP	[P] Inorganic ion transport and metabolism	NC_009952	+	501
Dshi_0997	-1.1567	-0.0296876	0.92626	1	2.87824	-	hypothetical protein	COG3002S	[S] Function unknown	NC_009952	+	791
Dshi_0998	1.26298	0.349536	0.845159	0.885311	5.5644	ade	adenine deaminase	COG1001F	[F] Nucleotide transport and metabolism	NC_009952	-	564
Dshi_0999	0.46861	-0.489813	0.965429	0.829486	6.43093	-	bile acid:sodium symporter	COG0385R	[R] General function prediction only	NC_009952	-	293
Dshi_1000	1.10754	-0.637777	0.779068	0.744699	7.93189	fadD4	AMP-dependent synthetase and ligase	COG0318IQ	[Q] Secondary metabolites biosynthesis, transport and catabolism	NC_009952	-	573
Dshi_1001	-0.0825614	0.292869	1	0.928581	6.08189	serA2	D-isomer specific 2-hydroxyacid dehydrogenase NAD-binding subunit	COG1052CHR	[C] Energy production and conversion	NC_009952	-	316
Dshi_1002	-1.11448	-0.665755	0.849805	0.729409	4.49747	metB1	cystathionine gamma-synthase	COG0626E	[E] Amino acid transport and metabolism	NC_009952	-	380
Dshi_1003	6.19181	0.724197	0.897695	0.769902	2.27925	-	aminoglycoside phosphotransferase	COG3173R	[R] General function prediction only	NC_009952	-	337
Dshi_1004	-0.299606	-0.479629	0.997463	0.852807	5.22565	-	acyl-CoA dehydrogenase domain-containing protein	COG1960I	[I] Lipid transport and metabolism	NC_009952	-	405
Dshi_1005	0.594589	1.0841	0.978502	0.523394	5.23261	-	putative ribonuclease BN	COG1295S	[S] Function unknown	NC_009952	+	318
Dshi_1006	-0.733016	0.961613	0.920909	0.486364	5.5936	-	major facilitator superfamily protein	COG2814G	[G] Carbohydrate transport and metabolism	NC_009952	-	407
Dshi_1007	-1.8749	0.518281	0.716473	0.856209	3.83502	catD	3-oxoadipate enol-lactonase	COG0596R	[R] General function prediction only	NC_009952	-	268
Dshi_1008	-1.24882	0.404853	0.475277	0.773585	7.52456	fabI1	enoyl-(acyl-carrier-protein) reductase	COG0623I	[I] Lipid transport and metabolism	NC_009952	-	262
Dshi_1009	-0.207883	-0.583654	1	0.797793	7.03398	fabB	beta-ketoacyl synthase	COG0304IQ	[Q] Secondary metabolites biosynthesis, transport and catabolism	NC_009952	-	409
Dshi_1010	-0.362353	-0.636361	0.973156	0.683784	7.19821	fabA	3-hydroxydecanoyl-ACP dehydratase	COG0764I	[I] Lipid transport and metabolism	NC_009952	-	169
Dshi_1011	-0.286557	0.603575	0.964804	0.561183	8.27597	-	ferric uptake regulator	COG0735P	[P] Inorganic ion transport and metabolism	NC_009952	+	138
Dshi_1012	-0.915975	-2.59861	0.68132	2.83975e-05	7.63515	metK	S-adenosylmethionine synthetase	COG0192H	[H] Coenzyme transport and metabolism	NC_009952	-	394
Dshi_1013	0.282412	-0.656639	1	0.761294	3.79891	-	apolipoprotein N-acyltransferase	COG0815M	[M] Cell wall/membrane/envelope biogenesis	NC_009952	-	497
Dshi_1014	0.664191	1.13466	0.854582	0.129023	8.03488	-	hypothetical protein	COG1253R	[R] General function prediction only	NC_009952	-	302
Dshi_1015	0.633185	-0.0697919	0.965429	1	4.3089	-	hypothetical protein	COG0319R	[R] General function prediction only	NC_009952	-	181
Dshi_1016	0.703683	0.183356	0.904563	0.948185	7.10202	-	PhoH family protein	COG1702T	[T] Signal transduction mechanisms	NC_009952	-	337
Dshi_1017	-0.969813	1.15495	0.908383	0.463854	5.11187	hemB2	TonB-dependent heme/hemoglobin receptor family protein	COG1629P	[P] Inorganic ion transport and metabolism	NC_009952	+	704
Dshi_1018	2.5421	0.48309	1	0.952412	-0.0115603	-	hypothetical protein	-	NA	NC_009952	+	90
Dshi_1019	0.720628	-0.975256	0.834408	0.267768	8.1888	-	(dimethylallyl)adenosine tRNA methylthiotransferase	COG0621J	[J] Translation, ribosomal structure and biogenesis	NC_009952	-	437
Dshi_1020	-0.323662	1.75534	0.985753	0.0554403	6.89408	-	hypothetical protein	-	NA	NC_009952	+	298
Dshi_1021	0.481054	-0.744528	0.977442	0.706097	5.13843	trmB	tRNA (guanine-N(7)-)-methyltransferase	COG0220R	[R] General function prediction only	NC_009952	+	243
Dshi_1022	0.0462308	-0.975476	1	0.583718	5.63677	aroA	3-phosphoshikimate 1-carboxyvinyltransferase	COG0128E	[E] Amino acid transport and metabolism	NC_009952	+	450
Dshi_1023	-1.55822	0.301939	0.776441	0.93171	3.96971	cmk	cytidylate kinase	COG0283F	[F] Nucleotide transport and metabolism	NC_009952	+	212
Dshi_1024	-0.626387	-0.583428	0.822077	0.574999	8.42293	-	histone family protein nucleoid-structuring protein H-NS	COG2916R	[R] General function prediction only	NC_009952	+	105
Dshi_1025	-0.468835	-0.67989	0.849805	0.409017	11.3718	rpsA	30S ribosomal protein S1	COG0539J	[J] Translation, ribosomal structure and biogenesis	NC_009952	+	558
Dshi_1026	7.42194	0.933034	0.77252	0.591831	3.42815	-	intracellular septation protein A	COG2917D	[D] Cell cycle control, cell division, chromosome partitioning	NC_009952	-	187
Dshi_1027	1.04613	0.58946	0.764495	0.62954	7.65481	ihfB	integration host factor subunit beta	COG0776L	[L] Replication, recombination and repair	NC_009952	+	95
Dshi_1028	0.825998	0.540002	0.838717	0.676903	7.54229	-	hypothetical protein	-	NA	NC_009952	+	121
Dshi_1029	-1.14937	-0.101584	0.842379	1	4.64398	trpF	phosphoribosylanthranilate isomerase	COG0135E	[E] Amino acid transport and metabolism	NC_009952	+	228
Dshi_1030	0.888838	-3.9408	0.842379	7.64132e-07	7.02145	-	hypothetical protein	-	NA	NC_009952	+	76
Dshi_1031	-0.745537	-0.847514	0.769804	0.311062	8.02	trpB	tryptophan synthase subunit beta	COG0133E	[E] Amino acid transport and metabolism	NC_009952	+	410
Dshi_1032	-1.27324	-0.737722	0.745618	0.64543	6.00027	-	hypothetical protein	-	[R] General function prediction only	NC_009952	+	148
Dshi_1033	1.19982	-0.142836	0.925265	1	3.85805	-	hypothetical protein	-	NA	NC_009952	+	156
Dshi_1034	8.08499	0.611809	0.652249	0.765722	3.82954	-	transcriptional regulator	COG2197TK	[T] Signal transduction mechanisms	NC_009952	+	180
Dshi_1035	0.7805	-0.00972648	0.92645	1	5.36097	-	TRAP dicarboxylate transporter subunit DctP	COG1638G	[G] Carbohydrate transport and metabolism	NC_009952	+	324
Dshi_1036	0.391113	0.496562	1	0.882958	4.03916	-	tripartite ATP-independent periplasmic transporter subunit DctQ	COG3090G	[G] Carbohydrate transport and metabolism	NC_009952	+	181
Dshi_1037	-0.470526	0.197297	0.978502	0.973661	5.27201	-	TRAP dicarboxylate transporter	COG1593G	[G] Carbohydrate transport and metabolism	NC_009952	+	434
Dshi_1038	-2.28722	-0.0898531	0.643015	1	3.00645	-	Asp/Glu racemase	COG3473Q	[Q] Secondary metabolites biosynthesis, transport and catabolism	NC_009952	-	256
Dshi_1039	-1.4168	1.09009	0.897695	0.610918	3.2047	-	monooxygenase FAD-binding	COG0654HC	[H] Coenzyme transport and metabolism	NC_009952	-	402
Dshi_1040	-0.780797	0.629719	0.978502	0.798972	2.56605	-	aldehyde oxidase and xanthine dehydrogenase molybdopterin-binding	COG1529C	[C] Energy production and conversion	NC_009952	-	763
Dshi_1041	0.190807	0.983645	1	0.558111	5.95235	-	TRAP dicarboxylate transporter	COG4664Q	[G] Carbohydrate transport and metabolism	NC_009952	-	439
Dshi_1042	7.3537	-0.210414	0.777705	0.976451	2.80409	-	tripartite ATP-independent periplasmic transporter subunit DctQ	-	[G] Carbohydrate transport and metabolism	NC_009952	-	168
Dshi_1043	0.83033	-0.0147186	0.946463	1	4.49738	-	TRAP dicarboxylate transporter subunit DctP	COG1638G	[G] Carbohydrate transport and metabolism	NC_009952	-	331
Dshi_1044	-0.32696	1.4242	1	0.330376	4.2807	-	transcriptional regulator	COG1802K	[K] Transcription	NC_009952	+	234
Dshi_1045	4.86365	2.04916	0.9569	0.222567	2.01673	-	HpcH/HpaI aldolase	COG2301G	[G] Carbohydrate transport and metabolism	NC_009952	+	281
Dshi_1046	-1.96456	0.351492	0.871549	0.931351	1.59325	-	amidase	COG0154J	[J] Translation, ribosomal structure and biogenesis	NC_009952	+	376
Dshi_1047	-1.01887	0.187545	0.930193	0.991958	3.08585	-	hypothetical protein	COG3777S	[S] Function unknown	NC_009952	-	286
Dshi_1048	4.76179	1.5707	0.962437	0.434865	1.63635	-	enoyl-CoA hydratase/isomerase	COG1024I	[I] Lipid transport and metabolism	NC_009952	-	265
Dshi_1049	0.086024	0.76121	1	0.772471	3.34574	-	short chain dehydrogenase	COG0300R	[R] General function prediction only	NC_009952	-	261
Dshi_1050	-0.672907	2.73025	0.92645	0.00500166	6.66626	-	hypothetical protein	-	NA	NC_009952	-	124
Dshi_1051	-1.62643	0.489481	0.777705	0.856209	3.68864	-	MmgE/PrpD family protein	COG2079R	[R] General function prediction only	NC_009952	-	449
Dshi_1052	0.660279	0.947208	0.933093	0.47284	6.2887	-	spermidine/putrescine-binding periplasmic protein-like protein	COG0687E	[E] Amino acid transport and metabolism	NC_009952	+	389
Dshi_1053	-0.00294092	0.424008	1	0.858868	6.51287	-	binding-protein-dependent transport system inner membrane protein	COG1176E	[E] Amino acid transport and metabolism	NC_009952	+	305
Dshi_1054	-0.302684	1.45206	0.99927	0.31673	5.21313	-	binding-protein-dependent transport system inner membrane protein	COG1177E	[E] Amino acid transport and metabolism	NC_009952	+	296
Dshi_1055	-0.965781	0.239621	0.899429	0.961907	4.82002	-	ABC transporter-like protein	COG3842E	[E] Amino acid transport and metabolism	NC_009952	+	366
Dshi_1056	0.820274	0.832854	0.964804	0.641228	4.00663	-	polysaccharide deacetylase	COG0726G	[G] Carbohydrate transport and metabolism	NC_009952	+	302
Dshi_1057	0.442361	0.95634	0.992955	0.562729	4.65163	-	L-carnitine dehydratase/bile acid-inducible protein F	COG1804C	[C] Energy production and conversion	NC_009952	+	395
Dshi_1058	-0.614471	0.432874	0.933348	0.864189	6.50697	-	acyl-CoA dehydrogenase domain-containing protein	COG1960I	[I] Lipid transport and metabolism	NC_009952	+	396
Dshi_1059	-0.87961	0.987428	0.948615	0.585982	3.57953	-	hypothetical protein	-	NA	NC_009952	-	434
Dshi_1060	-1.64517	0.263774	0.814941	0.963111	3.17934	-	hypothetical protein	-	NA	NC_009952	-	292
Dshi_1061	0.101982	-0.86262	1	0.561026	5.83642	-	hypothetical protein	-	NA	NC_009952	-	281
Dshi_1062	-0.912484	0.0141995	0.889605	1	5.63789	-	isoprenylcysteine carboxyl methyltransferase	COG2020O	[O] Posttranslational modification, protein turnover, chaperones	NC_009952	-	205
Dshi_1063	7.00756	0.122955	0.814941	1	2.64938	-	hypothetical protein	COG3313R	[R] General function prediction only	NC_009952	-	78
Dshi_1064	-0.59433	0.0999833	0.930193	1	5.76409	rufX	Holliday junction resolvase-like protein	COG0816L	[L] Replication, recombination and repair	NC_009952	-	163
Dshi_1065	6.97854	-0.0407769	0.823828	1	2.53888	-	hypothetical protein	-	NA	NC_009952	+	89
Dshi_1066	6.17231	0.836338	0.897695	0.688423	2.30445	-	hypothetical protein	-	NA	NC_009952	+	142
Dshi_1067	0.449777	0.17262	0.909585	0.921078	8.92653	sod	superoxide dismutase	COG0605P	[P] Inorganic ion transport and metabolism	NC_009952	+	199
Dshi_1068	-1.03181	-0.267545	0.915297	0.948723	3.44376	-	hypothetical protein	-	NA	NC_009952	-	149
Dshi_1069	0.321784	1.19059	0.997463	0.417967	5.21234	-	Fe-S metabolism associated SufE	COG2166R	[R] General function prediction only	NC_009952	+	164
Dshi_1070	8.66911	-0.372691	0.547277	0.906766	3.89004	-	hypothetical protein	-	NA	NC_009952	-	210
Dshi_1071	1.812	-1.34272	0.824665	0.380948	3.98567	-	hypothetical protein	COG0393S	[S] Function unknown	NC_009952	-	111
Dshi_1072	0.491135	-1.08571	0.964804	0.397498	5.76162	-	hypothetical protein	-	NA	NC_009952	-	72
Dshi_1073	0.641856	-2.53125	0.842379	5.33942e-05	9.22363	-	methionine synthase	COG5012R	[R] General function prediction only	NC_009952	-	259
Dshi_1074	0.173071	-0.514417	1	0.818338	4.96648	-	methionine synthase I	COG0646E	[E] Amino acid transport and metabolism	NC_009952	-	341
Dshi_1075	-0.74466	0.455873	0.92626	0.856209	5.24826	-	hypothetical protein	COG5467	[S] Function unknown	NC_009952	-	104
Dshi_1076	-0.110911	-1.48733	1	0.011262	9.18027	purC	phosphoribosylaminoimidazolesuccinocarboxamide synthase	COG0152F	[F] Nucleotide transport and metabolism	NC_009952	+	253
Dshi_1077	1.54949	-0.76092	0.871549	0.685479	3.92842	purS	phosphoribosylformylglycinamidine synthase	COG1828F	[F] Nucleotide transport and metabolism	NC_009952	+	76
Dshi_1078	0.482093	-0.821906	0.962566	0.546583	6.13361	-	alcohol dehydrogenase zinc-binding domain-containing protein	COG1064R	[R] General function prediction only	NC_009952	+	345
Dshi_1079	-2.43551	-0.521351	0.0913637	0.765722	5.79496	purQ	phosphoribosylformylglycinamidine synthase I	COG0047F	[F] Nucleotide transport and metabolism	NC_009952	+	223
Dshi_1080	0.213585	0.732874	0.992955	0.468134	7.88403	-	integral membrane sensor signal transduction histidine kinase	COG4191T	[T] Signal transduction mechanisms	NC_009952	+	585
Dshi_1081	0.582806	0.699204	0.911177	0.525058	7.43371	-	two component	COG2204T	[T] Signal transduction mechanisms	NC_009952	+	441
Dshi_1082	0.0176356	-0.273933	1	0.841196	8.32103	ate	arginyl-tRNA-protein transferase	COG2935O	[O] Posttranslational modification, protein turnover, chaperones	NC_009952	-	285
Dshi_1083	-0.373729	0.380477	0.983437	0.864176	5.60098	-	RDD domain-containing protein	-	NA	NC_009952	-	146
Dshi_1084	1.2909	-1.91848	0.431506	0.00268564	8.34232	-	hypothetical protein	-	NA	NC_009952	-	136
Dshi_1085	-0.67416	-0.57679	0.967438	0.813783	3.0616	-	YbaK/prolyl-tRNA synthetase associated domain-containing protein	COG2606S	[S] Function unknown	NC_009952	-	156
Dshi_1086	2.7546	-2.17254	0.548073	0.0610808	4.63872	-	hypothetical protein	-	NA	NC_009952	+	142
Dshi_1087	1.12229	-0.479538	0.667367	0.715792	7.37457	-	TRAP transporter solute receptor	COG2358R	[R] General function prediction only	NC_009952	+	319
Dshi_1088	-0.264858	0.264985	1	0.960834	5.12935	-	TRAP transporter	COG4666R	[R] General function prediction only	NC_009952	+	595
Dshi_1089	0.980207	-0.0647544	0.721587	1	9.13957	-	TRAP dicarboxylate transporter subunit DctP	COG1638G	[G] Carbohydrate transport and metabolism	NC_009952	+	330
Dshi_1090	-0.993261	-1.28273	0.910111	0.456211	4.21043	-	tripartite ATP-independent periplasmic transporter subunit DctQ	COG3090G	[G] Carbohydrate transport and metabolism	NC_009952	+	165
Dshi_1091	0.130437	-0.476545	1	0.842211	7.09058	-	TRAP dicarboxylate transporter	COG1593G	[G] Carbohydrate transport and metabolism	NC_009952	+	424
Dshi_1092	2.16475	-0.613044	0.754296	0.753365	4.51359	-	carboxyvinyl-carboxyphosphonatephosphorylmutase	COG2513G	[G] Carbohydrate transport and metabolism	NC_009952	+	293
Dshi_1093	0.272093	0.0673563	1	1	4.05935	-	hypothetical protein	-	NA	NC_009952	+	175
Dshi_1094	0.434443	1.6591	0.968913	0.141212	6.86354	-	transcriptional regulator	COG3284QK	[Q] Secondary metabolites biosynthesis, transport and catabolism	NC_009952	+	329
Dshi_1095	0.63659	0.928804	0.761805	0.184207	12.6524	-	aldehyde dehydrogenase	COG1012C	[C] Energy production and conversion	NC_009952	+	506
Dshi_1096	-0.474733	1.48209	0.978502	0.286792	5.094	-	lipolytic protein	-	NA	NC_009952	-	226
Dshi_1097	0.585015	0.77237	0.963035	0.660356	5.85971	-	hypothetical protein	-	NA	NC_009952	-	355
Dshi_1098	0.388628	-0.306967	0.92626	0.807728	8.53732	-	major facilitator superfamily protein	-	NA	NC_009952	+	409
Dshi_1099	-0.257568	0.349702	0.993713	0.858152	7.3042	msrA2	peptide methionine sulfoxide reductase	COG0225O	[O] Posttranslational modification, protein turnover, chaperones	NC_009952	+	220
Dshi_1100	-0.186228	-0.23988	0.999456	0.907039	6.73559	prmA	ribosomal L11 methyltransferase	COG2264J	[J] Translation, ribosomal structure and biogenesis	NC_009952	+	289
Dshi_1101	1.91617	-3.01423	0.0376246	1.04766e-08	8.88865	-	hypothetical protein	-	NA	NC_009952	+	107
Dshi_1102	-0.467749	-3.51394	0.965429	0.00384145	5.87677	-	hypothetical protein	COG5457S	[S] Function unknown	NC_009952	-	65
Dshi_1103	-0.45388	0.6533	0.978502	0.749698	5.18587	ruvC	Holliday junction resolvase	COG0817L	[L] Replication, recombination and repair	NC_009952	+	176
Dshi_1104	-1.40389	0.847981	0.560774	0.511189	6.48795	ruvA	Holliday junction DNA helicase RuvA	COG0632L	[L] Replication, recombination and repair	NC_009952	+	224
Dshi_1105	-1.60451	0.102962	0.381278	1	6.4689	ruvB	Holliday junction DNA helicase RuvB	COG2255L	[L] Replication, recombination and repair	NC_009952	+	357
Dshi_1106	0.0390529	0.71501	1	0.71672	4.71108	-	hypothetical protein	-	NA	NC_009952	+	208
Dshi_1107	0.542312	0.575262	0.993713	0.79798	3.62826	-	Pol-Pal system-associated acyl-CoA thioesterase	COG0824R	[R] General function prediction only	NC_009952	+	136
Dshi_1108	-0.554781	-0.462058	0.955994	0.858152	6.17534	tolQ	Tol-Pal system protein TolQ	COG0811U	[U] Intracellular trafficking, secretion, and vesicular transport	NC_009952	+	224
Dshi_1109	0.542936	-1.06617	0.965429	0.545484	5.09332	tolR	biopolymer transport TolR	COG0848U	[U] Intracellular trafficking, secretion, and vesicular transport	NC_009952	+	134
Dshi_1110	-0.395632	-1.32679	0.985753	0.417341	4.76736	tolA	hypothetical protein	-	[S] Function unknown	NC_009952	+	351
Dshi_1111	2.01834	0.303677	0.570149	0.900038	6.20701	tolB	translocation protein TolB	COG0823U	[U] Intracellular trafficking, secretion, and vesicular transport	NC_009952	+	446
Dshi_1112	0.308342	0.257864	0.993713	0.916202	5.88301	pal	peptidoglycan-associated lipoprotein	COG2885M	[M] Cell wall/membrane/envelope biogenesis	NC_009952	+	175
Dshi_1113	-0.588039	0.561063	0.9635	0.798732	5.03805	-	Tol-Pal system protein YbgF	COG1729S	[S] Function unknown	NC_009952	+	272
Dshi_1114	-0.135461	0.282194	1	0.93568	3.82804	tilS	tRNA(Ile)-lysidine synthetase	COG0037D	[D] Cell cycle control, cell division, chromosome partitioning	NC_009952	+	417
Dshi_1115	0.131999	2.14919	0.995942	2.16855e-05	12.0881	ftsH	ATP-dependent metalloprotease FtsH	COG0465O	[O] Posttranslational modification, protein turnover, chaperones	NC_009952	+	638
Dshi_1116	-0.531543	-0.577163	0.882721	0.586242	8.04987	-	hypothetical protein	-	NA	NC_009952	+	203
Dshi_1117	-0.129544	-0.232155	1	0.971486	2.71155	-	thioesterase superfamily protein	COG2050Q	[Q] Secondary metabolites biosynthesis, transport and catabolism	NC_009952	-	138
Dshi_1118	-1.66099	-0.459068	0.734561	0.885107	4.75189	-	hypothetical protein	COG1407R	[R] General function prediction only	NC_009952	-	237
Dshi_1119	-0.521079	-0.192216	0.934905	0.954202	6.56069	-	DEAD/DEAH box helicase	COG1201R	[R] General function prediction only	NC_009952	-	807
Dshi_1120	1.99118	-3.20026	0.0715206	1.8381e-07	9.28021	-	hypothetical protein	COG0606O	[O] Posttranslational modification, protein turnover, chaperones	NC_009952	-	435
Dshi_1121	-1.67335	-0.581096	0.776441	0.834045	4.54343	-	peptidase A24A prepilin type IV	COG4960OU	[O] Posttranslational modification, protein turnover, chaperones	NC_009952	-	169
Dshi_1122	-1.17894	-0.979475	0.475277	0.275411	7.76206	-	hypothetical protein	COG5010U	[U] Intracellular trafficking, secretion, and vesicular transport	NC_009952	-	283
Dshi_1123	-0.897438	-0.198938	0.716473	0.9194	8.66778	-	hypothetical protein	COG5010U	[U] Intracellular trafficking, secretion, and vesicular transport	NC_009952	-	176
Dshi_1124	1.11537	-1.9386	0.621668	0.00550189	7.58465	-	type II secretion system protein	COG2064NU	[U] Intracellular trafficking, secretion, and vesicular transport	NC_009952	-	331
Dshi_1125	-0.224481	0.908286	0.992955	0.392249	8.16522	-	type II secretion system protein	COG4965U	[U] Intracellular trafficking, secretion, and vesicular transport	NC_009952	-	322
Dshi_1126	0.336007	-2.61731	0.978502	0.00654184	7.4901	-	type II secretion system protein E	COG4962U	[U] Intracellular trafficking, secretion, and vesicular transport	NC_009952	-	484
Dshi_1127	1.13442	-2.98666	0.726855	9.47559e-05	7.72118	-	response regulator receiver protein	COG4963U	[U] Intracellular trafficking, secretion, and vesicular transport	NC_009952	-	435
Dshi_1128	-1.35346	-1.01877	0.238688	0.208504	8.58817	-	OmpA/MotB domain-containing protein	COG2885M	[M] Cell wall/membrane/envelope biogenesis	NC_009952	-	212
Dshi_1129	-1.08215	-0.777981	0.307577	0.299931	9.49962	-	type II and III secretion system protein	COG4964U	[U] Intracellular trafficking, secretion, and vesicular transport	NC_009952	-	474
Dshi_1130	0.310501	-2.47741	0.9635	3.6331e-05	8.50843	-	SAF domain-containing protein	COG3745U	[U] Intracellular trafficking, secretion, and vesicular transport	NC_009952	-	280
Dshi_1131	-0.236114	-3.04762	1	0.0110397	2.93046	-	hypothetical protein	-	NA	NC_009952	-	70
Dshi_1132	-0.883732	-3.02813	0.871549	0.00164002	5.10278	-	hypothetical protein	-	NA	NC_009952	-	70
Dshi_1133	-0.212862	1.37115	1	0.31673	5.96343	-	lytic transglycosylase catalytic subunit	COG0741M	[M] Cell wall/membrane/envelope biogenesis	NC_009952	+	282
Dshi_1134	-0.227099	-0.804712	0.978502	0.338233	8.17118	-	3-oxoacid CoA-transferase subunit B	COG2057I	[I] Lipid transport and metabolism	NC_009952	-	208
Dshi_1135	-0.614417	-0.154644	0.822352	0.939748	9.28343	-	putative signal transduction histidine kinase	COG3920T	[T] Signal transduction mechanisms	NC_009952	-	338
Dshi_1136	0.675625	-0.203243	0.786004	0.910448	10.3135	-	3-oxoacid CoA-transferase subunit A	COG1788I	[I] Lipid transport and metabolism	NC_009952	-	231
Dshi_1137	0.104029	-1.45332	1	0.022775	9.4853	topA	DNA topoisomerase I	COG0550L	[L] Replication, recombination and repair	NC_009952	-	900
Dshi_1138	0.795834	-3.577	0.920909	0.000459385	6.41938	-	DNA protecting protein DprA	COG0758LU	[L] Replication, recombination and repair	NC_009952	-	379
Dshi_1139	-0.203422	1.09173	0.997463	0.260586	7.00572	tldD	peptidase U62 modulator of DNA gyrase	COG0312R	[R] General function prediction only	NC_009952	-	473
Dshi_1140	0.199207	-0.626704	0.971191	0.446594	10.8751	ctaC	cytochrome c oxidase subunit II	COG1622C	[C] Energy production and conversion	NC_009952	+	270
Dshi_1141	-0.0366042	0.295941	1	0.79798	10.433	ctaB	protoheme IX farnesyltransferase	COG0109O	[O] Posttranslational modification, protein turnover, chaperones	NC_009952	+	328
Dshi_1142	0.267843	0.218735	0.978623	0.908398	7.65544	-	hypothetical protein	-	NA	NC_009952	+	61
Dshi_1143	-0.933163	0.0204742	0.662657	1	9.5252	ctaG	cytochrome C oxidase assembly protein	COG3175O	[O] Posttranslational modification, protein turnover, chaperones	NC_009952	+	203
Dshi_1144	-0.295112	-0.295357	0.9635	0.834045	8.61694	ctaE	cytochrome c oxidase subunit III	COG1845C	[C] Energy production and conversion	NC_009952	+	268
Dshi_1145	-0.305154	-0.667413	0.993713	0.751139	5.70002	-	hypothetical protein	COG3346S	[S] Function unknown	NC_009952	+	233
Dshi_1146	-0.465835	-1.61998	0.930193	0.07647	7.17798	thrC	threonine synthase	COG0498E	[E] Amino acid transport and metabolism	NC_009952	+	463
Dshi_1147	-0.264053	-1.10879	0.978502	0.239532	7.32136	-	processing peptidase	COG0612R	[R] General function prediction only	NC_009952	+	426
Dshi_1148	-0.565727	-0.771907	0.964804	0.715468	4.57052	-	N-acetyltransferase GCN5	COG1670J	[J] Translation, ribosomal structure and biogenesis	NC_009952	+	194
Dshi_1149	0.187137	0.157122	0.978502	0.927038	10.877	infC	translation initiation factor IF-3	COG0290J	[J] Translation, ribosomal structure and biogenesis	NC_009952	-	202
Dshi_1150	-0.427952	0.558806	0.913072	0.583224	9.56611	-	ferredoxin--NADP(+) reductase	COG1018C	[C] Energy production and conversion	NC_009952	-	286
Dshi_1151	6.06051	1.22273	0.904563	0.486364	2.44168	-	hypothetical protein	COG3749S	[S] Function unknown	NC_009952	-	138
Dshi_1152	4.65418	1.65814	0.96376	0.428595	1.59168	cysH	phosphoadenosine phosphosulfate reductase	COG0175EH	[H] Coenzyme transport and metabolism	NC_009952	-	251
Dshi_1153	-0.224945	-0.333803	1	0.923255	4.70077	cysI	nitrite/sulfite reductase hemoprotein beta-component ferrodoxin domain-containing protein	COG0155P	[P] Inorganic ion transport and metabolism	NC_009952	-	555
Dshi_1154	6.9716	1.5067	0.824665	0.397498	3.37999	-	hypothetical protein	-	NA	NC_009952	-	101
Dshi_1155	-1.59493	0.809563	0.871549	0.74781	3.34128	-	uroporphyrin-III C-methyltransferase	COG0007H	[H] Coenzyme transport and metabolism	NC_009952	-	461
Dshi_1156	-0.841083	1.12656	0.955994	0.525298	3.68189	-	transcriptional regulator	COG1522K	[K] Transcription	NC_009952	+	155
Dshi_1157	1.6198	0.158938	0.786004	0.989182	5.25553	-	hypothetical protein	COG0397S	[S] Function unknown	NC_009952	-	481
Dshi_1158	-1.29093	0.717902	0.912202	0.775127	3.51686	rih	inosine/uridine-preferring nucleoside hydrolase	COG1957F	[F] Nucleotide transport and metabolism	NC_009952	-	318
Dshi_1159	-0.580937	-2.11307	0.970721	0.116262	3.33352	-	hypothetical protein	-	NA	NC_009952	+	172
Dshi_1160	0.47811	-0.27402	0.992955	0.960052	4.07774	-	MazG family protein	COG3956R	[R] General function prediction only	NC_009952	-	279
Dshi_1161	1.08744	0.569192	0.886139	0.765722	5.52304	-	amidohydrolase	COG1473R	[R] General function prediction only	NC_009952	+	386
Dshi_1162	-0.0303745	0.0941044	1	0.99177	8.76026	-	acriflavin resistance protein	COG0841V	[V] Defense mechanisms	NC_009952	-	1189
Dshi_1163	1.68114	0.62175	0.590478	0.71051	6.97288	-	efflux transporter	COG0845M	[M] Cell wall/membrane/envelope biogenesis	NC_009952	-	383
Dshi_1164	-0.407896	-0.549828	0.967438	0.744431	5.6812	-	hypothetical protein	COG4649	[S] Function unknown	NC_009952	+	217
Dshi_1165	-0.473925	-0.325814	0.967438	0.91333	5.30696	-	pyrrolo-quinoline quinone	COG1520S	[S] Function unknown	NC_009952	+	450
Dshi_1166	0.224883	-2.16826	0.978502	0.000241989	8.05102	engA	GTP-binding protein EngA	COG1160R	[R] General function prediction only	NC_009952	+	490
Dshi_1167	8.42512	0.85595	0.569871	0.614875	4.27144	-	peptidase M48 Ste24p	COG4783R	[R] General function prediction only	NC_009952	-	448
Dshi_1168	-0.189843	-0.391229	1	0.886517	4.04382	-	class I/II aminotransferase	COG0436E	[E] Amino acid transport and metabolism	NC_009952	+	391
Dshi_1169	-0.265919	0.691814	1	0.73428	4.82435	amiC	N-acetylmuramoyl-L-alanine amidase	COG0860M	[M] Cell wall/membrane/envelope biogenesis	NC_009952	+	422
Dshi_1170	5.86412	1.77158	0.913072	0.225611	2.62662	-	type 11 methyltransferase	COG4976	[R] General function prediction only	NC_009952	-	207
Dshi_1171	0.718613	-0.0586774	0.761805	1	9.1918	-	penicillin-binding protein	COG5009M	[M] Cell wall/membrane/envelope biogenesis	NC_009952	+	840
Dshi_1172	-0.306768	-0.680146	0.965429	0.562934	8.17862	prfB	peptide chain release factor 2	COG1186J	[J] Translation, ribosomal structure and biogenesis	NC_009952	+	375
Dshi_1173	0.16455	0.755651	1	0.729409	3.40679	-	NMT1/THI5 like domain-containing protein	COG0715P	[P] Inorganic ion transport and metabolism	NC_009952	+	335
Dshi_1174	1.04565	0.466027	0.897695	0.824051	5.43314	-	hypothetical protein	COG5473S	[S] Function unknown	NC_009952	+	269
Dshi_1175	-0.271038	-0.831438	0.964046	0.312118	9.63426	-	hypothetical protein	COG1664M	[M] Cell wall/membrane/envelope biogenesis	NC_009952	-	185
Dshi_1176	-0.0554267	-0.617796	1	0.499469	10.5796	-	peptidase M23B	COG0739M	[M] Cell wall/membrane/envelope biogenesis	NC_009952	-	442
Dshi_1177	-1.40554	-0.0645454	0.46823	1	7.95578	-	hypothetical protein	COG2833S	[S] Function unknown	NC_009952	-	285
Dshi_1178	0.732346	1.47701	0.842379	0.0245554	8.13952	-	alkyl hydroperoxide reductase	COG1225O	[O] Posttranslational modification, protein turnover, chaperones	NC_009952	-	153
Dshi_1179	-0.711902	1.23981	0.958975	0.429298	4.38531	-	hypothetical protein	COG3164S	[S] Function unknown	NC_009952	+	1105
Dshi_1180	-0.661077	-0.241497	0.933348	0.957837	5.46382	queA	S-adenosylmethionine--tRNA ribosyltransferase-isomerase	COG0809J	[J] Translation, ribosomal structure and biogenesis	NC_009952	+	353
Dshi_1181	-1.09056	1.797	0.889735	0.12903	5.09946	-	hypothetical protein	COG0624E	[E] Amino acid transport and metabolism	NC_009952	-	464
Dshi_1182	-0.653047	-0.366644	0.769804	0.748698	10.1232	hemA2	5-aminolevulinate synthase	COG0156H	[H] Coenzyme transport and metabolism	NC_009952	+	407
Dshi_1183	0.403934	-1.13579	0.964804	0.279327	6.8053	-	hypothetical protein	COG1426S	[S] Function unknown	NC_009952	+	409
Dshi_1184	-0.13412	0.775714	1	0.464731	7.83035	ispG	4-hydroxy-3-methylbut-2-en-1-yl diphosphate synthase	COG0821I	[I] Lipid transport and metabolism	NC_009952	+	383
Dshi_1185	1.39963	0.217154	0.89873	0.961907	4.19004	ksgA	dimethyladenosine transferase	COG0030J	[J] Translation, ribosomal structure and biogenesis	NC_009952	-	280
Dshi_1186	-0.401685	0.255049	0.985753	0.950449	5.04328	pdxA	4-hydroxythreonine-4-phosphate dehydrogenase	COG1995H	[H] Coenzyme transport and metabolism	NC_009952	-	327
Dshi_1187	-0.00969372	0.075629	1	1	5.27757	-	SurA domain-containing protein	-	[O] Posttranslational modification, protein turnover, chaperones	NC_009952	-	398
Dshi_1188	-0.324557	-0.0433914	0.990102	1	6.59349	ostA	organic solvent tolerance protein	COG1452M	[M] Cell wall/membrane/envelope biogenesis	NC_009952	-	716
Dshi_1189	-0.846118	0.706884	0.913072	0.736936	5.28633	-	YjgP/YjgQ family permease	COG0795R	[R] General function prediction only	NC_009952	-	365
Dshi_1190	0.469665	0.549506	0.979331	0.796072	4.98407	-	YjgP/YjgQ family permease	COG0795R	[R] General function prediction only	NC_009952	-	380
Dshi_1191	0.0143485	1.00789	1	0.532362	5.94166	pepA1	leucyl aminopeptidase	COG0260E	[E] Amino acid transport and metabolism	NC_009952	+	488
Dshi_1192	6.76804	-0.372167	0.845159	0.91333	2.24404	holC	DNA polymerase III subunit chi	COG2927L	[L] Replication, recombination and repair	NC_009952	+	151
Dshi_1193	7.20668	1.05519	0.789817	0.580216	3.32434	-	cytochrome P450	COG2124Q	[Q] Secondary metabolites biosynthesis, transport and catabolism	NC_009952	-	390
Dshi_1194	0.580152	0.161517	0.91612	0.960834	7.58481	-	TRAP transporter	COG4666R	[R] General function prediction only	NC_009952	-	743
Dshi_1195	0.4945	-0.993017	0.909585	0.199739	7.89176	-	TRAP transporter solute receptor	COG2358R	[R] General function prediction only	NC_009952	-	330
Dshi_1196	0.184277	0.568219	1	0.782478	4.75619	dctD	two component, sigma-54 specific, transcriptional regulator	COG2204T	[T] Signal transduction mechanisms	NC_009952	-	448
Dshi_1197	0.411983	0.686625	0.993907	0.727385	4.47734	dctB	integral membrane sensor signal transduction histidine kinase	COG4191T	[T] Signal transduction mechanisms	NC_009952	-	622
Dshi_1198	7.45762	1.06884	0.773678	0.572521	3.54768	-	beta-lactamase	COG1680V	[V] Defense mechanisms	NC_009952	-	333
Dshi_1199	-0.469542	-2.14944	0.88604	8.61491e-05	8.92932	suhB1	inositol-phosphate phosphatase	COG0483G	[G] Carbohydrate transport and metabolism	NC_009952	+	264
Dshi_1200	0.104737	-0.845025	1	0.681127	4.80302	-	rhomboid family protein	COG0705R	[R] General function prediction only	NC_009952	-	258
Dshi_1201	0.609768	1.88235	0.985753	0.120339	4.47518	-	hypothetical protein	-	NA	NC_009952	+	183
Dshi_1202	-0.100841	0.276618	1	0.86132	7.59516	-	heat shock protein DnaJ domain-containing protein	COG0484O	[O] Posttranslational modification, protein turnover, chaperones	NC_009952	-	209
Dshi_1203	1.26296	0.275871	0.620581	0.869283	7.41216	-	BolA family protein	COG0271T	[T] Signal transduction mechanisms	NC_009952	+	85
Dshi_1204	-1.13578	0.17789	0.921204	0.996725	2.98162	-	hypothetical protein	-	NA	NC_009952	-	138
Dshi_1205	0.150727	1.26761	0.992955	0.0395266	12.9771	-	hypothetical protein	-	NA	NC_009952	+	182
Dshi_1206	-0.0958614	0.610596	1	0.792217	4.01081	-	hypothetical protein	-	NA	NC_009952	-	82
Dshi_1207	0.248819	-0.283445	0.967438	0.822704	8.62953	gatB	aspartyl/glutamyl-tRNA amidotransferase subunit B	COG0064J	[J] Translation, ribosomal structure and biogenesis	NC_009952	-	505
Dshi_1208	1.1789	-0.0104259	0.924254	1	3.88935	-	hypothetical protein	COG4623M	[M] Cell wall/membrane/envelope biogenesis	NC_009952	+	198
Dshi_1209	0.124777	1.15158	1	0.442712	5.39592	coxC	putative integral membrane sensor protein	COG3279KT	[T] Signal transduction mechanisms	NC_009952	+	368
Dshi_1210	1.32637	-0.327819	0.773669	0.896498	6.41328	coxM	molybdopterin dehydrogenase FAD-binding	COG1319C	[C] Energy production and conversion	NC_009952	+	284
Dshi_1211	1.88848	-0.651496	0.747755	0.748698	5.15602	coxS	(2Fe-2S)-binding domain-containing protein	COG2080C	[C] Energy production and conversion	NC_009952	+	163
Dshi_1212	0.896942	0.106792	0.667367	0.97987	8.62404	coxL2	carbon-monoxide dehydrogenase large subunit	COG1529C	[C] Energy production and conversion	NC_009952	+	806
Dshi_1213	-0.805575	0.512513	0.930193	0.818338	4.63247	coxD	ATPase	COG0714R	[R] General function prediction only	NC_009952	+	302
Dshi_1214	-0.194958	0.251681	1	0.960834	4.17238	coxE	VWA containing CoxE family protein	COG3552R	[R] General function prediction only	NC_009952	+	392
Dshi_1215	4.87989	1.30137	0.956786	0.579503	1.58734	coxF	hypothetical protein	COG1975O	[O] Posttranslational modification, protein turnover, chaperones	NC_009952	+	270
Dshi_1216	-1.5491	0.314905	0.608694	0.891174	5.31818	panE	2-dehydropantoate 2-reductase	COG1893H	[H] Coenzyme transport and metabolism	NC_009952	-	325
Dshi_1217	0.697104	0.638806	0.91612	0.654012	6.56489	-	AMP-dependent synthetase and ligase	COG0318IQ	[I] Lipid transport and metabolism	NC_009952	-	513
Dshi_1218	0.27202	1.5465	1	0.247136	5.73099	-	hypothetical protein	COG3333S	[S] Function unknown	NC_009952	-	504
Dshi_1219	-7.028e-05	0.549943	1	0.823493	4.05131	-	hypothetical protein	-	NA	NC_009952	-	161
Dshi_1220	1.79124	1.30938	0.590478	0.239532	6.95691	-	hypothetical protein	COG3181S	[S] Function unknown	NC_009952	-	328
Dshi_1221	0.26851	3.23807	0.993713	0.000383776	8.69227	-	transcriptional regulator	COG3800R	[R] General function prediction only	NC_009952	+	468
Dshi_1222	6.6579	-0.556284	0.849805	0.818338	2.0884	-	short-chain dehydrogenase/reductase SDR	COG1028IQR	[R] General function prediction only	NC_009952	-	247
Dshi_1223	-0.105624	0.868404	1	0.453072	6.8819	pepN	aminopeptidase N	COG0308E	[E] Amino acid transport and metabolism	NC_009952	-	851
Dshi_1224	5.52536	0.396087	0.92626	0.930967	1.59734	-	hypothetical protein	-	NA	NC_009952	+	171
Dshi_1225	-0.859188	1.35892	0.921204	0.381621	4.99918	-	deoxyribodipyrimidine photo-lyase	COG0415L	[L] Replication, recombination and repair	NC_009952	+	514
Dshi_1226	5.27225	1.66747	0.933348	0.428595	2.08325	-	hypothetical protein	COG4338S	[S] Function unknown	NC_009952	+	55
Dshi_1227	0.411042	1.85693	0.970495	0.0762381	7.26027	glcB	malate synthase G	COG2225C	[C] Energy production and conversion	NC_009952	+	724
Dshi_1228	6.08751	1.54097	0.900466	0.325107	2.65187	-	hypothetical protein	COG3193R	[R] General function prediction only	NC_009952	+	140
Dshi_1229	1.96025	0.295465	0.68132	0.906766	5.62068	-	peptidase C26	COG2071R	[R] General function prediction only	NC_009952	+	259
Dshi_1230	-1.0321	0.104415	0.909022	1	3.9713	-	kynureninase	COG3844E	[E] Amino acid transport and metabolism	NC_009952	-	393
Dshi_1231	-0.196975	1.27798	1	0.378131	5.9201	-	beta-lactamase domain-containing protein	COG0491R	[R] General function prediction only	NC_009952	+	318
Dshi_1232	-0.809592	0.645562	0.921204	0.775127	5.1027	-	isoprenylcysteine carboxyl methyltransferase family protein	COG2020O	[O] Posttranslational modification, protein turnover, chaperones	NC_009952	+	158
Dshi_1233	-0.491233	-1.42809	0.88209	0.0307751	9.62907	pntA	NAD(P) transhydrogenase subunit alpha	COG3288C	[C] Energy production and conversion	NC_009952	+	538
Dshi_1234	-1.0141	-0.490679	0.570149	0.7175	10.7791	pntB	NAD(P)(+) transhydrogenase	COG1282C	[C] Energy production and conversion	NC_009952	+	498
Dshi_1235	-0.582833	-0.22626	0.978502	0.97118	3.25152	xylB1	xylulokinase	COG1070G	[G] Carbohydrate transport and metabolism	NC_009952	+	480
Dshi_1236	-0.038645	-0.352949	1	0.912828	3.63413	dmsC	DMSO reductase anchor subunit	COG3302R	[R] General function prediction only	NC_009952	-	295
Dshi_1237	-0.163035	-0.456506	1	0.858868	4.95777	dmsB	4Fe-4S ferredoxin	COG0437C	[C] Energy production and conversion	NC_009952	-	248
Dshi_1238	0.290996	0.611529	0.964697	0.510702	8.58791	dmsA2	molybdopterin oxidoreductase Fe4S4 region	COG0243C	[C] Energy production and conversion	NC_009952	-	928
Dshi_1239	-0.614405	-0.0215238	0.9635	1	4.76682	lacZ	beta-galactosidase	COG1874G	[G] Carbohydrate transport and metabolism	NC_009952	-	635
Dshi_1240	-0.240372	-1.48895	1	0.404974	3.69375	-	SMP-30/gluconolaconase/LRE domain-containing protein	COG3386G	[G] Carbohydrate transport and metabolism	NC_009952	-	286
Dshi_1241	0.543943	-0.0524871	0.992955	1	3.34146	dgoA	KDPG and KHG aldolase	COG0800G	[G] Carbohydrate transport and metabolism	NC_009952	-	201
Dshi_1242	-0.356813	-0.394983	1	0.907122	2.47664	dgoK	2-dehydro-3-deoxygalactonokinase	COG3734G	[G] Carbohydrate transport and metabolism	NC_009952	-	298
Dshi_1243	-1.18157	-0.232167	0.93434	0.994469	4.12785	-	short-chain dehydrogenase/reductase SDR	COG1028IQR	[I] Lipid transport and metabolism	NC_009952	-	258
Dshi_1244	1.25533	-0.790092	0.842379	0.67858	5.46849	ilvD2	dihydroxy-acid dehydratase	COG0129EG	[G] Carbohydrate transport and metabolism	NC_009952	-	569
Dshi_1245	-0.287469	0.493449	0.978502	0.73427	6.94197	melA	glycoside hydrolase family protein	COG1486G	[G] Carbohydrate transport and metabolism	NC_009952	-	446
Dshi_1246	0.0444072	-0.193048	1	0.966138	6.00451	-	binding-protein-dependent transport system inner membrane protein	COG0395G	[G] Carbohydrate transport and metabolism	NC_009952	-	282
Dshi_1247	-0.0848754	0.0169584	1	1	5.84175	-	binding-protein-dependent transport system inner membrane protein	COG1175G	[G] Carbohydrate transport and metabolism	NC_009952	-	308
Dshi_1248	0.853878	-0.999811	0.643015	0.16471	9.47359	-	family 1 extracellular solute-binding protein	COG1653G	[G] Carbohydrate transport and metabolism	NC_009952	-	414
Dshi_1249	0.852035	-0.602862	0.926902	0.778885	4.81557	-	transcriptional regulator	COG1414K	[K] Transcription	NC_009952	+	271
Dshi_1250	-0.772554	-0.150874	0.913297	0.992511	5.80826	-	ABC transporter-like protein	COG3839G	[G] Carbohydrate transport and metabolism	NC_009952	+	351
Dshi_1251	-0.56985	-0.244933	0.976144	0.96073	3.79478	-	hypothetical protein	-	NA	NC_009952	-	95
Dshi_1252	1.71252	2.0723	0.665956	0.0185267	7.03933	-	hypothetical protein	-	NA	NC_009952	-	240
Dshi_1253	-1.42199	0.444174	0.826321	0.876093	3.81905	-	transcriptional regulator	COG0394T	[T] Signal transduction mechanisms	NC_009952	+	287
Dshi_1254	0.000760623	0.152149	1	0.997075	4.41102	-	glyceraldehyde-3-phosphate dehydrogenase	COG0057G	[G] Carbohydrate transport and metabolism	NC_009952	+	340
Dshi_1255	0.782513	1.33819	0.959475	0.417341	5.15989	-	major facilitator superfamily protein	-	NA	NC_009952	+	422
Dshi_1256	-1.1325	0.541559	0.764495	0.744431	5.98231	-	exopolysaccharide synthesis ExoD	COG3932R	[R] General function prediction only	NC_009952	+	206
Dshi_1257	7.28531	0.682791	0.786004	0.773585	3.17931	-	hypothetical protein	-	NA	NC_009952	-	93
Dshi_1258	0.5458	-0.581679	0.971191	0.779173	4.57584	-	short-chain dehydrogenase/reductase SDR	COG1028IQR	[Q] Secondary metabolites biosynthesis, transport and catabolism	NC_009952	+	247
Dshi_1259	-1.4424	0.804937	0.853407	0.744699	4.80269	-	heavy metal translocating P-type ATPase	COG2217P	[P] Inorganic ion transport and metabolism	NC_009952	+	834
Dshi_1260	5.1704	1.65782	0.936155	0.373749	1.98866	-	transcriptional regulator	COG0789K	[K] Transcription	NC_009952	+	131
Dshi_1261	0.420584	0.571395	0.982268	0.756017	5.62946	gltS	sodium/glutamate symporter	COG0786E	[E] Amino acid transport and metabolism	NC_009952	+	402
Dshi_1262	-0.0196621	0.0533719	1	1	8.15239	-	acriflavin resistance protein	COG0841V	[V] Defense mechanisms	NC_009952	-	1017
Dshi_1263	-1.19624	0.332684	0.844162	0.915225	4.69222	-	efflux transporter	COG0845M	[V] Defense mechanisms	NC_009952	-	415
Dshi_1264	-0.770968	0.19753	0.91612	0.966138	5.39785	-	ion transport 2 domain-containing protein	-	NA	NC_009952	+	148
Dshi_1265	-1.25928	0.100454	0.845159	1	4.10321	idhA	inositol 2-dehydrogenase	COG0673R	[R] General function prediction only	NC_009952	-	327
Dshi_1266	-0.687057	0.139906	0.92645	0.992878	5.26219	fbaA	ketose-bisphosphate aldolase	COG0191G	[G] Carbohydrate transport and metabolism	NC_009952	-	280
Dshi_1267	-0.0550949	-0.0678689	1	1	5.95807	iolB	hypothetical protein	COG3718G	[G] Carbohydrate transport and metabolism	NC_009952	-	286
Dshi_1268	0.0142602	-0.564201	1	0.796755	4.14884	iolC	PfkB domain-containing protein	COG0524G	[G] Carbohydrate transport and metabolism	NC_009952	-	333
Dshi_1269	1.31823	-0.301386	0.716473	0.909275	7.7896	iolD	thiamine pyrophosphate protein central region	COG3962E	[E] Amino acid transport and metabolism	NC_009952	-	621
Dshi_1270	1.28931	-0.705546	0.570149	0.53068	7.59204	-	oxidoreductase domain-containing protein	COG0673R	[R] General function prediction only	NC_009952	+	372
Dshi_1271	0.594768	-0.904229	0.955994	0.60001	5.61968	-	xylose isomerase domain-containing protein	COG1082G	[G] Carbohydrate transport and metabolism	NC_009952	+	298
Dshi_1272	-0.823907	-0.132785	0.897695	0.995725	5.38675	-	oxidoreductase domain-containing protein	COG0673R	[R] General function prediction only	NC_009952	+	377
Dshi_1273	0.565687	-0.328033	0.958975	0.901216	5.95171	-	transcriptional regulator	COG1609K	[K] Transcription	NC_009952	-	332
Dshi_1274	1.67996	-1.14502	0.108169	0.137275	9.42487	-	periplasmic-binding protein/LacI transcriptional regulator	COG1879G	[G] Carbohydrate transport and metabolism	NC_009952	+	325
Dshi_1275	1.96551	-0.522944	0.307821	0.774884	7.94706	-	monosaccharide-transporting ATPase	COG1172G	[G] Carbohydrate transport and metabolism	NC_009952	+	374
Dshi_1276	0.555227	-0.698984	0.93434	0.620597	6.68453	-	ABC transporter-like protein	COG1129G	[G] Carbohydrate transport and metabolism	NC_009952	+	264
Dshi_1277	-0.0536712	-0.653899	1	0.754798	4.41394	-	hypothetical protein	-	NA	NC_009952	+	80
Dshi_1278	-0.516434	-0.397835	0.96376	0.86132	5.911	-	phytanoyl-CoA dioxygenase	COG5285Q	[Q] Secondary metabolites biosynthesis, transport and catabolism	NC_009952	+	389
Dshi_1279	-0.362443	-1.01607	0.997761	0.620427	4.10676	iolB2	myo-inositol catabolism IolB domain-containing protein	COG3718G	[G] Carbohydrate transport and metabolism	NC_009952	+	270
Dshi_1280	0.632778	-0.333618	0.955973	0.89759	5.401	-	class V aminotransferase	COG0520E	[E] Amino acid transport and metabolism	NC_009952	-	421
Dshi_1281	-0.0458426	-0.360017	1	0.831199	8.09594	fdhB	respiratory-chain NADH dehydrogenase domain 51 kDa subunit	COG1894C	[C] Energy production and conversion	NC_009952	+	565
Dshi_1282	0.079117	-0.929589	1	0.31616	9.15147	fdhA	formate dehydrogenase subunit alpha	COG3383R	[R] General function prediction only	NC_009952	+	933
Dshi_1283	-0.133383	-1.34585	1	0.0370917	8.34103	fhs	formate--tetrahydrofolate ligase	COG2759F	[F] Nucleotide transport and metabolism	NC_009952	+	555
Dshi_1284	-0.391496	-1.2284	0.978502	0.477443	6.68918	-	chorismate mutase related enzyme	COG1605E	[E] Amino acid transport and metabolism	NC_009952	+	106
Dshi_1285	-0.559878	-1.5973	0.964804	0.332996	5.0706	folD	bifunctional 5,10-methylene-tetrahydrofolate dehydrogenase/ 5,10-methylene-tetrahydrofolate cyclohydrolase	COG0190H	[H] Coenzyme transport and metabolism	NC_009952	+	299
Dshi_1286	0.0776862	-0.647357	1	0.60001	7.54641	-	hypothetical protein	COG4949	[S] Function unknown	NC_009952	+	427
Dshi_1287	0.370786	0.103568	0.992955	1	5.0656	-	hypothetical protein	COG2391R	NA	NC_009952	-	364
Dshi_1288	-0.357017	0.666851	0.964804	0.577612	7.43835	-	amidohydrolase	COG1473R	[R] General function prediction only	NC_009952	+	388
Dshi_1289	1.40389	0.0930002	0.898081	1	4.13018	-	glutamine amidotransferase	COG0518F	[F] Nucleotide transport and metabolism	NC_009952	+	246
Dshi_1290	-0.200251	1.87584	0.987422	0.00325075	10.4225	moaA	molybdenum cofactor biosynthesis protein A	COG2896H	[H] Coenzyme transport and metabolism	NC_009952	-	336
Dshi_1291	-2.02529	0.271442	0.871549	0.971486	1.53204	-	DNA alkylation repair protein	COG4912L	[L] Replication, recombination and repair	NC_009952	-	233
Dshi_1292	-3.40997	0.159022	0.0527456	0.996155	4.53828	-	pyridoxamine 5'-phosphate oxidase-like FMN-binding protein	-	NA	NC_009952	-	182
Dshi_1293	-2.68693	-1.03976	0.037949	0.429528	7.43223	glmS	glucosamine--fructose-6-phosphate aminotransferase	COG0449M	[M] Cell wall/membrane/envelope biogenesis	NC_009952	-	606
Dshi_1294	-1.35621	-1.82485	0.511152	0.0286238	6.74662	glmU	bifunctional N-acetylglucosamine-1-phosphate uridyltransferase/glucosamine-1-phosphate acetyltransferase	COG1207M	[M] Cell wall/membrane/envelope biogenesis	NC_009952	-	450
Dshi_1295	-1.14749	0.0327254	0.920909	1	2.92696	-	HAD-superfamily hydrolase	COG0546R	[R] General function prediction only	NC_009952	+	224
Dshi_1296	0.147546	0.452222	1	0.785081	6.19373	-	DegT/DnrJ/EryC1/StrS aminotransferase	COG0399M	[M] Cell wall/membrane/envelope biogenesis	NC_009952	+	403
Dshi_1297	0.393164	1.46249	0.913297	0.00815819	10.0899	ivd	acyl-CoA dehydrogenase domain-containing protein	COG1960I	[I] Lipid transport and metabolism	NC_009952	+	387
Dshi_1298	1.59427	2.33372	0.495682	0.0121294	9.49657	-	hypothetical protein	-	NA	NC_009952	+	112
Dshi_1299	-1.02509	1.43717	0.68132	0.103818	9.44897	-	OmpW family protein	COG3047M	[M] Cell wall/membrane/envelope biogenesis	NC_009952	-	202
Dshi_1300	0.909238	0.826538	0.601737	0.259612	9.4512	mccB	propionyl-CoA carboxylase	COG4799I	[I] Lipid transport and metabolism	NC_009952	+	534
Dshi_1301	0.130831	0.0690253	1	1	8.97101	mccA	carbamoyl-phosphate synthase L chain ATP-binding	COG4770I	[I] Lipid transport and metabolism	NC_009952	+	661
Dshi_1302	-0.185915	0.0293858	1	1	7.19402	-	glutathione S-transferase domain-containing protein	COG0625O	[O] Posttranslational modification, protein turnover, chaperones	NC_009952	+	222
Dshi_1303	-0.73324	-0.160607	0.912202	0.983737	5.90507	mvaB	hydroxymethylglutaryl-CoA lyase	COG0119E	[E] Amino acid transport and metabolism	NC_009952	+	287
Dshi_1304	0.00479728	-0.211641	1	0.970837	5.17246	mvaA	enoyl-CoA hydratase	COG1024I	[I] Lipid transport and metabolism	NC_009952	+	262
Dshi_1305	1.19261	0.594006	0.612552	0.635596	8.23882	-	17 kDa surface antigen	-	NA	NC_009952	+	72
Dshi_1306	1.14046	0.673286	0.860749	0.721157	5.99106	-	hypothetical protein	-	NA	NC_009952	-	202
Dshi_1307	-0.656893	0.0045719	0.777705	1	9.16382	nuoA	NADH dehydrogenase subunit A	COG0838C	[C] Energy production and conversion	NC_009952	+	121
Dshi_1308	-0.505626	0.421378	0.898081	0.735154	8.6477	nuoB	NADH dehydrogenase subunit B	COG0377C	[C] Energy production and conversion	NC_009952	+	177
Dshi_1309	-1.29592	0.629158	0.293832	0.512096	8.16214	nuoC	NADH dehydrogenase subunit C	COG0852C	[C] Energy production and conversion	NC_009952	+	215
Dshi_1310	-1.51587	1.17825	0.162715	0.12105	9.17362	-	hypothetical protein	-	NA	NC_009952	+	292
Dshi_1311	-1.28011	1.17906	0.422452	0.220803	10.8453	nuoD	NADH dehydrogenase subunit D	COG0649C	[C] Energy production and conversion	NC_009952	+	404
Dshi_1312	-1.17204	1.2679	0.776441	0.285496	6.31376	-	hypothetical protein	-	NA	NC_009952	+	62
Dshi_1313	0.609027	0.460712	0.897695	0.746803	9.09271	nuoE	NADH dehydrogenase subunit E	COG1905C	[C] Energy production and conversion	NC_009952	+	402
Dshi_1314	0.997289	0.636898	0.747755	0.552589	7.57196	-	hypothetical protein	COG3743S	[S] Function unknown	NC_009952	+	239
Dshi_1315	0.312151	0.611837	0.965429	0.566568	7.901	-	hypothetical protein	-	NA	NC_009952	+	78
Dshi_1316	0.24563	0.827187	0.992955	0.488759	8.12661	nuoF	NADH dehydrogenase subunit I F	COG1894C	[C] Energy production and conversion	NC_009952	+	433
Dshi_1317	9.17877	0.774017	0.363849	0.65803	4.91127	-	hypothetical protein	-	NA	NC_009952	+	130
Dshi_1318	-0.961697	0.524184	0.864043	0.77424	5.38922	-	hypothetical protein	-	NA	NC_009952	+	153
Dshi_1319	-0.661745	0.127331	0.912202	0.995725	7.67512	-	hypothetical protein	-	NA	NC_009952	+	172
Dshi_1320	0.28572	0.458799	0.964804	0.665267	8.4807	nuoG	NADH dehydrogenase subunit G	COG1034C	[C] Energy production and conversion	NC_009952	+	672
Dshi_1321	-0.679728	-0.296245	0.729647	0.79798	10.1515	nuoH	NADH dehydrogenase subunit H	COG1005C	[C] Energy production and conversion	NC_009952	+	345
Dshi_1322	-0.738936	-0.175718	0.786004	0.933474	8.33526	nuoI	NADH dehydrogenase subunit I	COG1143C	[C] Energy production and conversion	NC_009952	+	164
Dshi_1323	-1.19641	-0.0703321	0.580996	1	7.3306	-	carboxymuconolactone decarboxylase	COG0599S	[S] Function unknown	NC_009952	+	137
Dshi_1324	-2.03142	1.30077	0.0899768	0.153437	8.42537	nuoJ	NADH dehydrogenase subunit J	COG0839C	[C] Energy production and conversion	NC_009952	+	204
Dshi_1325	0.197758	-0.379322	1	0.885107	5.46921	-	hypothetical protein	-	NA	NC_009952	+	164
Dshi_1326	-1.51686	-0.389322	0.547277	0.842076	5.88147	nuoK	NADH dehydrogenase subunit K	COG0713C	[C] Energy production and conversion	NC_009952	+	101
Dshi_1327	-0.582854	-0.315273	0.845159	0.802391	8.77847	nuoL	NADH dehydrogenase subunit L	COG1009CP	[P] Inorganic ion transport and metabolism	NC_009952	+	685
Dshi_1328	-0.506381	-0.266996	0.921204	0.885179	8.14937	nuoM	NADH dehydrogenase subunit M	COG1008C	[C] Energy production and conversion	NC_009952	+	515
Dshi_1329	0.112613	-0.19103	1	0.947884	7.35808	nuoN	NADH dehydrogenase subunit N	COG1007C	[C] Energy production and conversion	NC_009952	+	479
Dshi_1330	1.79214	-0.873417	0.824599	0.602874	4.09988	-	biotin--acetyl-CoA-carboxylase ligase	COG0340H	[H] Coenzyme transport and metabolism	NC_009952	+	251
Dshi_1331	1.06258	-0.269989	0.845159	0.927038	6.21496	-	pantothenate kinase	COG1521K	[K] Transcription	NC_009952	+	256
Dshi_1332	-0.0532697	-0.991881	1	0.389998	6.48014	-	beta-lactamase domain-containing protein	COG0595R	[R] General function prediction only	NC_009952	+	556
Dshi_1333	-0.108523	0.00806398	1	1	9.98873	rhlE	DEAD/DEAH box helicase	COG0513LKJ	[K] Transcription	NC_009952	-	493
Dshi_1334	0.532662	0.505633	0.84057	0.616665	11.4498	-	hypothetical protein	COG5010U	[R] General function prediction only	NC_009952	-	512
Dshi_1335	0.280471	-1.02283	0.978502	0.306237	7.07031	-	hypothetical protein	-	NA	NC_009952	+	222
Dshi_1336	-0.295907	-0.806265	0.957223	0.305155	8.42892	prfC	peptide chain release factor 3	COG4108J	[J] Translation, ribosomal structure and biogenesis	NC_009952	-	535
Dshi_1337	-1.80218	0.594502	0.509548	0.74781	5.4911	-	hypothetical protein	-	NA	NC_009952	+	123
Dshi_1338	-1.11897	-1.84988	0.786004	0.0884683	5.97882	uspA1	UspA domain-containing protein	COG0589T	[T] Signal transduction mechanisms	NC_009952	-	280
Dshi_1339	-0.558907	-0.403068	0.993713	0.886503	2.31013	-	short-chain dehydrogenase/reductase SDR	COG0300R	[R] General function prediction only	NC_009952	+	259
Dshi_1340	0.0317002	-0.133916	1	1	4.69836	-	Na+/solute symporter	-	NA	NC_009952	+	462
Dshi_1341	-0.189607	-0.2558	1	0.932651	5.07052	-	ABC transporter-like protein	COG3842E	[E] Amino acid transport and metabolism	NC_009952	+	362
Dshi_1342	-0.583948	-0.255325	0.983067	0.970837	3.23259	-	helix-turn-helix domain-containing protein	COG2378K	[K] Transcription	NC_009952	-	219
Dshi_1343	0.824474	0.198126	0.773669	0.906766	8.09519	-	Sec-independent translocation protein mttA/Hcf106	-	[U] Intracellular trafficking, secretion, and vesicular transport	NC_009952	+	74
Dshi_1344	1.18654	-0.0948329	0.799174	1	6.39079	tatB	twin-arginine translocation protein	COG1826U	[U] Intracellular trafficking, secretion, and vesicular transport	NC_009952	+	155
Dshi_1345	-0.645805	-0.145294	0.845552	0.961907	7.60536	tatC	sec-independent protein translocase	COG0805U	[U] Intracellular trafficking, secretion, and vesicular transport	NC_009952	+	346
Dshi_1346	-0.419261	-0.529464	0.965429	0.761294	5.68117	-	hypothetical protein	COG2607R	[R] General function prediction only	NC_009952	+	283
Dshi_1347	0.832013	2.4409	0.786004	9.93537e-06	8.49159	-	hypothetical protein	COG3577R	[R] General function prediction only	NC_009952	-	194
Dshi_1348	-0.132021	-1.35113	1	0.299931	4.80095	-	multiple antibiotic resistance (MarC)-like protein	COG2095U	[U] Intracellular trafficking, secretion, and vesicular transport	NC_009952	-	208
Dshi_1349	-0.620212	-1.45284	0.912202	0.134872	6.44481	-	ABC transporter-like protein	COG0488R	[R] General function prediction only	NC_009952	-	618
Dshi_1350	-0.549099	-2.31871	0.865965	0.000114142	8.21782	ndk	nucleoside diphosphate kinase	COG0105F	[F] Nucleotide transport and metabolism	NC_009952	+	140
Dshi_1351	0.644116	-1.16369	0.965429	0.478711	3.94655	-	hypothetical protein	-	NA	NC_009952	+	130
Dshi_1352	-0.401627	0.0881152	0.993713	1	4.0635	-	TfoX domain-containing protein	-	NA	NC_009952	-	109
Dshi_1353	0.634158	0.561949	0.913297	0.674493	6.90846	-	family 1 extracellular solute-binding protein	COG1653G	[G] Carbohydrate transport and metabolism	NC_009952	+	434
Dshi_1354	-0.727556	0.655646	0.922513	0.761294	5.97075	-	binding-protein-dependent transport system inner membrane protein	COG1175G	[G] Carbohydrate transport and metabolism	NC_009952	+	416
Dshi_1355	0.0400278	0.653866	1	0.715792	6.73008	-	binding-protein-dependent transport system inner membrane protein	COG0395G	[G] Carbohydrate transport and metabolism	NC_009952	+	404
Dshi_1356	-0.315006	0.482618	1	0.866355	4.28785	-	hypothetical protein	COG3408G	[G] Carbohydrate transport and metabolism	NC_009952	+	424
Dshi_1357	-1.09144	1.12186	0.896191	0.47628	4.7127	-	ABC transporter-like protein	COG3839G	[G] Carbohydrate transport and metabolism	NC_009952	+	349
Dshi_1358	-2.42173	0.684032	0.491077	0.779548	3.5311	-	short-chain dehydrogenase/reductase SDR	COG1028IQR	[R] General function prediction only	NC_009952	+	258
Dshi_1359	6.43117	1.04248	0.871549	0.572884	2.64211	-	hypothetical protein	COG1545R	[R] General function prediction only	NC_009952	+	125
Dshi_1360	-1.74018	0.291166	0.786004	0.938947	3.4673	-	hypothetical protein	-	NA	NC_009952	-	345
Dshi_1361	1.10397	0.907812	0.909022	0.572884	5.19398	dld1	D-lactate dehydrogenase	COG0277C	[C] Energy production and conversion	NC_009952	+	468
Dshi_1362	2.72873	0.159623	0.191864	0.972461	6.7816	-	putative oxidoreductase	COG0493ER	[E] Amino acid transport and metabolism	NC_009952	+	445
Dshi_1363	1.56213	-0.35884	0.608864	0.873468	7.06318	pyrD1	dihydropyrimidine dehydrogenase	COG0167F	[C] Energy production and conversion	NC_009952	+	432
Dshi_1364	0.92654	-2.82124	0.575201	2.41473e-07	9.30401	-	hypothetical protein	-	NA	NC_009952	-	130
Dshi_1365	1.11785	0.855125	0.77718	0.575666	7.83692	-	transcriptional regulator	COG1309K	[K] Transcription	NC_009952	-	211
Dshi_1366	1.7274	0.120625	0.156391	0.971486	8.48337	-	beta alanine--pyruvate transaminase	COG0161H	[H] Coenzyme transport and metabolism	NC_009952	+	441
Dshi_1367	1.21779	0.576389	0.745618	0.755321	8.16288	amaB	allantoate amidohydrolase	COG0624E	[E] Amino acid transport and metabolism	NC_009952	+	424
Dshi_1368	0.128155	-0.464388	1	0.763405	8.12914	-	hypothetical protein	-	NA	NC_009952	+	99
Dshi_1369	0.813345	0.0383174	0.913072	1	6.12813	-	class II aldolase/adducin family protein	COG0235G	[G] Carbohydrate transport and metabolism	NC_009952	+	247
Dshi_1370	-0.1294	-0.358532	1	0.801793	7.30968	dht	phenylhydantoinase	COG0044F	[F] Nucleotide transport and metabolism	NC_009952	+	483
Dshi_1371	-0.468717	0.00470227	0.9635	1	6.04865	-	ABC transporter-like protein	COG1116P	[P] Inorganic ion transport and metabolism	NC_009952	+	333
Dshi_1372	0.772221	0.027224	0.936155	1	4.99547	-	binding-protein-dependent transport system inner membrane protein	COG0600P	[P] Inorganic ion transport and metabolism	NC_009952	+	305
Dshi_1373	0.250106	0.152864	1	1	4.0767	-	binding-protein-dependent transport system inner membrane protein	COG0600P	[P] Inorganic ion transport and metabolism	NC_009952	+	303
Dshi_1374	0.0366324	-0.360219	1	0.798972	7.46848	-	NMT1/THI5 like domain-containing protein	COG0715P	[P] Inorganic ion transport and metabolism	NC_009952	+	329
Dshi_1375	-0.496147	-3.09995	0.954428	0.00261788	8.79882	-	ornithine decarboxylase	COG0019E	[E] Amino acid transport and metabolism	NC_009952	+	398
Dshi_1376	0.777198	-0.0397656	0.917641	1	6.066	-	creatininase	COG1402R	[R] General function prediction only	NC_009952	-	265
Dshi_1377	0.40864	0.687741	0.994333	0.727385	4.47774	-	2OG-Fe(II) oxygenase	COG3491R	[R] General function prediction only	NC_009952	-	300
Dshi_1378	-0.317158	0.0557844	0.983067	1	6.06772	-	quinone dependent NAD(P)H dehydrogenase	COG2249R	[R] General function prediction only	NC_009952	-	211
Dshi_1379	0.201802	0.12352	1	1	6.44998	-	quinone dependent NADH dehydrogenase	COG2249R	[R] General function prediction only	NC_009952	-	195
Dshi_1380	-0.784269	0.544724	0.824665	0.702545	7.16667	-	FAD linked oxidase domain-containing protein	COG0277C	[C] Energy production and conversion	NC_009952	-	468
Dshi_1381	-1.35219	-0.363003	0.722824	0.868093	5.56148	-	cytosine deaminase	COG0402FR	[F] Nucleotide transport and metabolism	NC_009952	-	424
Dshi_1382	-0.669893	0.589835	0.954428	0.79798	4.98191	-	binding-protein-dependent transport system inner membrane protein	COG0600P	[P] Inorganic ion transport and metabolism	NC_009952	-	285
Dshi_1383	2.79784	0.838099	0.487721	0.571584	5.76012	-	ABC transporter-like protein	COG1116P	[P] Inorganic ion transport and metabolism	NC_009952	-	269
Dshi_1384	1.45144	1.66376	0.480508	0.0100338	8.12141	-	ABC transporter permease	COG0715P	[P] Inorganic ion transport and metabolism	NC_009952	-	333
Dshi_1385	-0.646697	0.0642998	0.990189	1	2.40655	-	endoribonuclease L-PSP	COG0251J	[J] Translation, ribosomal structure and biogenesis	NC_009952	+	132
Dshi_1386	-0.690697	-0.119872	0.930193	1	5.22038	-	hypothetical protein	-	NA	NC_009952	-	470
Dshi_1387	0.628465	0.338583	0.786004	0.780922	10.3912	clpX	ATP-dependent protease ATP-binding subunit ClpX	COG1219O	[O] Posttranslational modification, protein turnover, chaperones	NC_009952	-	419
Dshi_1388	-0.824479	0.148195	0.590478	0.933378	9.59822	clpP	ATP-dependent Clp protease proteolytic subunit	COG0740OU	[O] Posttranslational modification, protein turnover, chaperones	NC_009952	-	208
Dshi_1389	1.99866	2.27945	0.769804	0.0165317	6.00853	-	putative deoxyribodipyrimidine photo-lyase	COG0415L	[L] Replication, recombination and repair	NC_009952	+	405
Dshi_1390	-0.39399	-0.792944	0.912202	0.317828	10.1251	-	NADH dehydrogenase	COG3761C	[C] Energy production and conversion	NC_009952	+	144
Dshi_1391	-0.475901	-0.36213	0.95888	0.852807	5.91888	-	hypothetical protein	COG1463Q	[Q] Secondary metabolites biosynthesis, transport and catabolism	NC_009952	+	148
Dshi_1392	-0.728311	-0.0912528	0.958975	1	3.7345	-	hypothetical protein	COG4765S	[S] Function unknown	NC_009952	+	180
Dshi_1393	9.07743	0.175553	0.381278	0.980637	4.49808	-	hypothetical protein	-	NA	NC_009952	-	195
Dshi_1394	1.27512	1.05628	0.870812	0.470284	5.4315	aat	leucyltransferase	COG2360O	[O] Posttranslational modification, protein turnover, chaperones	NC_009952	-	223
Dshi_1395	-0.713241	-0.483651	0.781934	0.669794	7.9465	accC	acetyl-CoA carboxylase biotin carboxylase subunit	COG0439I	[I] Lipid transport and metabolism	NC_009952	-	448
Dshi_1396	0.00832622	-0.206298	1	0.9194	7.31672	accB	acetyl-CoA carboxylase	COG0511I	[I] Lipid transport and metabolism	NC_009952	-	175
Dshi_1397	0.706951	-0.375793	0.777949	0.744431	8.53481	-	phospholipase/lecithinase/hemolysin-like protein	COG3240IR	[R] General function prediction only	NC_009952	+	538
Dshi_1398	0.332181	-0.0733564	0.964804	1	7.90467	-	hypothetical protein	COG1416S	[S] Function unknown	NC_009952	+	150
Dshi_1399	-1.25991	1.22874	0.449708	0.129787	8.48981	acsA	acetate--CoA ligase	COG0365I	[I] Lipid transport and metabolism	NC_009952	-	653
Dshi_1400	-0.393194	1.85425	0.978502	0.0998347	7.64833	-	ABC transporter-like protein	COG0410E	[E] Amino acid transport and metabolism	NC_009952	-	251
Dshi_1401	1.63107	1.68527	0.786004	0.143257	6.47959	-	ABC transporter-like protein	COG0411E	[E] Amino acid transport and metabolism	NC_009952	-	252
Dshi_1402	1.30489	2.06769	0.729647	0.0136903	7.77396	-	inner-membrane translocator	COG4177E	[E] Amino acid transport and metabolism	NC_009952	-	402
Dshi_1403	0.275445	2.46362	0.992955	0.000443826	7.51294	-	inner-membrane translocator	COG0559E	[E] Amino acid transport and metabolism	NC_009952	-	343
Dshi_1404	1.27741	-0.0403442	0.326422	1	9.16928	-	branched-chain amino acid ABC transporter	COG0683E	[E] Amino acid transport and metabolism	NC_009952	-	451
Dshi_1405	1.57425	1.23878	0.897695	0.512866	5.40097	-	transcriptional regulator	COG3800R	[R] General function prediction only	NC_009952	+	431
Dshi_1406	10.0079	0.674536	0.148184	0.683784	5.61176	-	response regulator receiver protein	COG0745TK	[T] Signal transduction mechanisms	NC_009952	+	121
Dshi_1407	7.83994	0.697983	0.716473	0.729409	3.65847	-	hypothetical protein	-	NA	NC_009952	+	106
Dshi_1408	-0.462092	0.711525	0.91612	0.457676	7.82437	-	integral membrane sensor signal transduction histidine kinase	COG0591ER	[T] Signal transduction mechanisms	NC_009952	+	897
Dshi_1409	0.780692	-3.03473	0.921204	0.00553217	5.40527	-	hypothetical protein	COG1868N	[N] Cell motility	NC_009952	+	349
Dshi_1410	-1.44716	0.239656	0.423228	0.906766	6.74405	-	hypothetical protein	COG3453S	[S] Function unknown	NC_009952	-	170
Dshi_1411	0.13643	-1.9825	1	0.0672905	6.37848	-	transcriptional regulator	COG1734T	[T] Signal transduction mechanisms	NC_009952	+	92
Dshi_1412	0.689174	-1.19306	0.96249	0.47442	4.5064	-	hypothetical protein	-	NA	NC_009952	+	80
Dshi_1413	0.1664	0.61655	1	0.753428	6.18212	-	family 1 extracellular solute-binding protein	COG1653G	[G] Carbohydrate transport and metabolism	NC_009952	+	411
Dshi_1414	-0.8505	0.936822	0.898081	0.503823	5.49163	-	binding-protein-dependent transport system inner membrane protein	COG1175G	[G] Carbohydrate transport and metabolism	NC_009952	+	343
Dshi_1415	-0.224359	0.657195	1	0.759835	6.34304	-	binding-protein-dependent transport system inner membrane protein	COG0395G	[G] Carbohydrate transport and metabolism	NC_009952	+	294
Dshi_1416	0.369951	-0.0152022	0.993713	1	5.29314	-	ABC transporter-like protein	COG3839G	[G] Carbohydrate transport and metabolism	NC_009952	+	347
Dshi_1417	-0.247502	-0.118584	1	1	5.21017	-	hypothetical protein	COG5485R	[R] General function prediction only	NC_009952	+	174
Dshi_1418	0.131851	-0.769309	1	0.73427	4.169	-	hypothetical protein	-	NA	NC_009952	-	71
Dshi_1419	-0.441505	-1.51161	0.92645	0.0566853	7.44943	-	hypothetical protein	COG3750S	[S] Function unknown	NC_009952	+	92
Dshi_1420	0.275823	-1.77663	0.978502	0.0162398	7.08106	-	hypothetical protein	-	NA	NC_009952	-	291
Dshi_1421	-0.468675	1.15836	0.978502	0.464731	5.23601	-	ribose ABC transporter	COG1879G	[G] Carbohydrate transport and metabolism	NC_009952	+	390
Dshi_1422	-1.71823	1.13578	0.403602	0.324608	6.52835	rbsA3	ABC transporter-like protein	COG1129G	[G] Carbohydrate transport and metabolism	NC_009952	+	515
Dshi_1423	-0.148886	1.4226	1	0.184207	6.84657	rbsB2	inner-membrane translocator	COG1172G	[G] Carbohydrate transport and metabolism	NC_009952	+	320
Dshi_1424	-0.524122	0.809647	0.978068	0.6758	5.00981	rbsC1	inner-membrane translocator	COG1172G	[G] Carbohydrate transport and metabolism	NC_009952	+	343
Dshi_1425	-0.829766	-0.24734	0.838717	0.912828	7.94692	-	aldehyde dehydrogenase	COG1012C	[C] Energy production and conversion	NC_009952	+	484
Dshi_1426	0.569041	0.611437	0.964046	0.759237	5.75829	-	hydro-lyase	COG1951C	[C] Energy production and conversion	NC_009952	+	504
Dshi_1427	1.70375	0.308734	0.845159	0.912828	4.49673	citF	citrate CoA-transferase	COG3051C	[C] Energy production and conversion	NC_009952	+	515
Dshi_1428	-0.693321	0.522466	0.89434	0.744431	8.05783	-	glucose-methanol-choline oxidoreductase	COG2303E	[E] Amino acid transport and metabolism	NC_009952	-	544
Dshi_1429	-2.16708	1.58523	0.667367	0.352007	4.61346	fabG	3-ketoacyl-ACP reductase	COG1028IQR	[R] General function prediction only	NC_009952	-	256
Dshi_1430	-0.011254	1.67658	1	0.167169	5.55694	-	aldehyde dehydrogenase	COG1012C	[C] Energy production and conversion	NC_009952	-	487
Dshi_1431	0.718738	2.49861	0.930193	0.00543272	6.83089	-	transcriptional regulator	COG0583K	[K] Transcription	NC_009952	-	318
Dshi_1432	0.152244	0.993117	1	0.556775	5.61056	-	L-carnitine dehydratase/bile acid-inducible protein F	COG1804C	[C] Energy production and conversion	NC_009952	+	382
Dshi_1433	-0.0189018	1.42699	1	0.340509	5.05721	-	hypothetical protein	-	NA	NC_009952	+	199
Dshi_1434	-1.2436	0.869296	0.949157	0.779173	2.32735	-	Xaa-Pro dipeptidase	COG1228Q	[Q] Secondary metabolites biosynthesis, transport and catabolism	NC_009952	+	71
Dshi_1435	-0.342799	0.693984	1	0.757311	2.94867	-	alpha/beta hydrolase fold protein	COG0596R	[R] General function prediction only	NC_009952	-	256
Dshi_1436	0.385949	1.17443	1	0.531854	3.82751	-	binding-protein-dependent transport system inner membrane protein	COG4176E	[E] Amino acid transport and metabolism	NC_009952	-	513
Dshi_1437	0.149617	0.488918	1	0.852836	4.56062	-	glycine betaine/L-proline ABC transporter	COG4175E	[E] Amino acid transport and metabolism	NC_009952	-	351
Dshi_1438	2.32824	0.763507	0.68132	0.641228	5.291	-	glycine betaine ABC transporter substrate binding protein	COG2113E	[E] Amino acid transport and metabolism	NC_009952	-	321
Dshi_1439	0.261075	0.966157	1	0.566124	4.50127	-	D-cysteine desulfhydrase	COG2515E	[E] Amino acid transport and metabolism	NC_009952	-	347
Dshi_1440	0.821337	0.589764	0.965429	0.809101	3.86746	-	transcriptional regulator	COG0583K	[K] Transcription	NC_009952	+	310
Dshi_1441	0.994336	0.0782992	0.842379	1	6.98191	-	hypothetical protein	-	NA	NC_009952	+	411
Dshi_1442	-0.517852	0.145935	0.958975	0.989752	6.07684	-	peroxidase	COG2837P	[P] Inorganic ion transport and metabolism	NC_009952	+	480
Dshi_1443	0.211667	-1.2861	0.978502	0.0699197	9.5359	-	TRAP transporter solute receptor	COG2358R	[R] General function prediction only	NC_009952	+	322
Dshi_1444	-0.0703769	-0.589996	1	0.583224	8.53243	-	TRAP transporter	COG4666R	[R] General function prediction only	NC_009952	+	884
Dshi_1445	-0.293571	-0.803819	0.997463	0.683784	4.7611	uspG	UspA domain-containing protein	COG0589T	[T] Signal transduction mechanisms	NC_009952	+	144
Dshi_1446	-0.707985	0.758736	0.871549	0.552711	6.93027	-	hypothetical protein	COG0161H	[H] Coenzyme transport and metabolism	NC_009952	+	444
Dshi_1447	-0.207189	0.511561	1	0.836763	2.96612	-	transposase	-	NA	NC_009952	-	52
Dshi_1448	3.38353	2.6578	0.992955	0.168728	1.27973	-	HTH-type transcriptional regulator ZntR	-	NA	NC_009952	+	74
Dshi_1449	-0.529363	1.15334	0.985753	0.525298	3.94704	-	TonB-dependent receptor	COG1629P	[P] Inorganic ion transport and metabolism	NC_009952	-	740
Dshi_1450	-1.35593	1.15018	0.92645	0.572884	2.40197	-	NnrS family protein	COG3213P	[P] Inorganic ion transport and metabolism	NC_009952	-	425
Dshi_1451	4.98385	-0.0288809	0.953629	1	1.04237	ssuB2	ABC transporter-like protein	COG1116P	[P] Inorganic ion transport and metabolism	NC_009952	-	249
Dshi_1452	6.41176	-0.394488	0.873807	0.910448	1.9505	ssuC2	binding-protein-dependent transport system inner membrane protein	COG0600P	[P] Inorganic ion transport and metabolism	NC_009952	-	287
Dshi_1453	0.64061	-0.608312	0.986244	0.816527	3.19535	ssuA2	putative sulfonate/nitrate transport system substrate-binding protein	COG0715P	[P] Inorganic ion transport and metabolism	NC_009952	-	327
Dshi_1454	-1.36829	1.06614	0.92645	0.624382	2.32197	-	hypothetical protein	COG2832S	[S] Function unknown	NC_009952	-	165
Dshi_1455	4.53871	-0.0412567	0.964804	1	0.72643	-	transposase	-	NA	NC_009952	+	49
Dshi_1456	-1.3192	1.58987	0.871549	0.343226	4.09433	-	integrase catalytic subunit	COG2801L	[L] Replication, recombination and repair	NC_009952	+	237
Dshi_1457	2.83342	0.75812	0.496282	0.65803	5.74346	-	type III restriction protein res subunit	COG3421S	[S] Function unknown	NC_009952	+	454
Dshi_1458	-0.235162	-0.613032	0.987422	0.604036	7.1648	-	site-specific recombinase	-	NA	NC_009952	-	131
Dshi_1459	0.190473	0.691849	0.993907	0.495621	8.26583	-	hypothetical protein	-	NA	NC_009952	+	273
Dshi_1460	0.0967215	-1.59009	1	0.00261788	11.5084	rplU	50S ribosomal protein L21	COG0261J	[J] Translation, ribosomal structure and biogenesis	NC_009952	+	221
Dshi_1461	-0.294917	-1.06289	0.964804	0.186953	7.62359	rpmA	50S ribosomal protein L27	COG0211J	[J] Translation, ribosomal structure and biogenesis	NC_009952	+	89
Dshi_1462	0.449715	-1.68729	0.965429	0.224633	7.0368	-	LysE family transport protein	COG1280E	[E] Amino acid transport and metabolism	NC_009952	+	218
Dshi_1463	-0.833643	-1.07495	0.866708	0.389589	5.78617	-	N-acetyltransferase GCN5	COG1670J	[J] Translation, ribosomal structure and biogenesis	NC_009952	+	179
Dshi_1464	0.101518	-0.769429	1	0.744699	2.71314	-	N-acetyltransferase GCN5	COG1670J	[J] Translation, ribosomal structure and biogenesis	NC_009952	+	169
Dshi_1465	-2.96485	0.879445	0.769171	0.772392	1.1356	-	N-acetyltransferase GCN5	COG1670J	[J] Translation, ribosomal structure and biogenesis	NC_009952	+	175
Dshi_1466	-1.00305	-1.18455	0.764495	0.276852	6.63297	obgE	GTPase ObgE	COG0536R	[R] General function prediction only	NC_009952	+	345
Dshi_1467	-1.11313	-0.30832	0.89261	0.917694	4.0731	proB	gamma-glutamyl kinase	COG0263E	[E] Amino acid transport and metabolism	NC_009952	+	368
Dshi_1468	0.73669	0.552458	0.926569	0.779173	5.87387	-	hypothetical protein	-	NA	NC_009952	+	211
Dshi_1469	-0.276967	0.0524805	0.992955	1	5.97737	proA	gamma-glutamyl phosphate reductase	COG0014E	[E] Amino acid transport and metabolism	NC_009952	+	421
Dshi_1470	0.386896	0.896079	0.954428	0.312591	7.66879	-	hypothetical protein	COG5385	[S] Function unknown	NC_009952	-	204
Dshi_1471	1.27755	0.66348	0.777705	0.701964	6.63372	-	hypothetical protein	-	NA	NC_009952	+	61
Dshi_1472	0.104842	0.0838408	1	1	6.93044	-	phospholipid/glycerol acyltransferase	COG3176R	[R] General function prediction only	NC_009952	+	258
Dshi_1473	-1.44391	-0.157329	0.801105	1	3.88529	-	phospholipid/glycerol acyltransferase	COG0204I	[I] Lipid transport and metabolism	NC_009952	+	281
Dshi_1474	-2.14227	1.11129	0.694008	0.566124	3.21563	-	glutamyl-tRNA synthetase	COG0008J	[J] Translation, ribosomal structure and biogenesis	NC_009952	-	287
Dshi_1475	0.0861026	0.146953	1	0.961907	7.53987	gid	tRNA (uracil-5-)-methyltransferase Gid	COG1206J	[J] Translation, ribosomal structure and biogenesis	NC_009952	-	451
Dshi_1476	-0.474215	0.892418	0.897695	0.226022	8.67529	gyrA	DNA gyrase subunit A	COG0188L	[L] Replication, recombination and repair	NC_009952	-	913
Dshi_1477	1.74997	1.06562	0.0735461	0.16471	11.2259	-	Usg family protein	COG5425	[E] Amino acid transport and metabolism	NC_009952	+	89
Dshi_1478	0.509512	0.290078	0.984493	0.928581	4.36415	-	disulfide bond formation protein DsbB	COG1495O	[O] Posttranslational modification, protein turnover, chaperones	NC_009952	-	155
Dshi_1479	-1.13496	-0.849833	0.898714	0.703962	3.92614	-	exopolysaccharide synthesis ExoD	COG3932R	[R] General function prediction only	NC_009952	-	203
Dshi_1480	0.564934	-0.292702	0.926361	0.876093	6.61022	-	TRAP dicarboxylate transporter subunit DctP	COG1638G	[G] Carbohydrate transport and metabolism	NC_009952	+	347
Dshi_1481	-0.868568	0.372377	0.91612	0.906766	5.10844	-	hypothetical protein	-	NA	NC_009952	+	193
Dshi_1482	-0.345286	-0.410821	0.965429	0.799629	6.74921	-	TRAP dicarboxylate transporter	COG1593G	[G] Carbohydrate transport and metabolism	NC_009952	+	450
Dshi_1483	-0.07529	-1.47042	1	0.0554403	7.56954	-	hypothetical protein	-	NA	NC_009952	-	122
Dshi_1484	-1.11481	1.4359	0.954428	0.384364	2.73685	-	hypothetical protein	COG2068R	[R] General function prediction only	NC_009952	-	201
Dshi_1485	1.59522	-1.56039	0.311574	0.0497121	8.82744	-	FAD dependent oxidoreductase	COG0404E	[E] Amino acid transport and metabolism	NC_009952	-	804
Dshi_1486	-0.751878	1.32116	0.764495	0.0395266	8.30902	-	BCCT transporter	COG1292M	[M] Cell wall/membrane/envelope biogenesis	NC_009952	-	621
Dshi_1487	-0.103362	1.39222	1	0.156933	6.96729	-	oligopeptide/dipeptide ABC transporter	COG0444EP	[P] Inorganic ion transport and metabolism	NC_009952	-	693
Dshi_1488	-0.471761	1.86552	0.956241	0.02051	6.74827	-	binding-protein-dependent transport system inner membrane protein	COG1173EP	[P] Inorganic ion transport and metabolism	NC_009952	-	386
Dshi_1489	-0.0208879	0.588599	1	0.785081	5.25608	-	binding-protein-dependent transport system inner membrane protein	COG0601EP	[E] Amino acid transport and metabolism	NC_009952	-	363
Dshi_1490	-0.219417	1.1197	1	0.490221	7.3497	-	family 5 extracellular solute-binding protein	COG0747E	[E] Amino acid transport and metabolism	NC_009952	-	555
Dshi_1491	7.955	0.565773	0.694054	0.797793	3.68833	-	transcriptional regulator	COG2207K	[K] Transcription	NC_009952	-	270
Dshi_1492	6.20938	0.389981	0.898081	0.93103	2.12007	miaA	tRNA delta(2)-isopentenylpyrophosphate transferase	COG0324J	[J] Translation, ribosomal structure and biogenesis	NC_009952	-	296
Dshi_1493	-0.0547586	-0.369383	1	0.788078	7.48154	pyrH	uridylate kinase	COG0528F	[F] Nucleotide transport and metabolism	NC_009952	+	243
Dshi_1494	0.453153	-0.839694	0.897695	0.275732	9.39677	frr	ribosome recycling factor	COG0233J	[J] Translation, ribosomal structure and biogenesis	NC_009952	+	188
Dshi_1495	-0.195445	-0.120802	0.993713	0.97987	7.73885	uppS	undecaprenyl diphosphate synthase	COG0020I	[I] Lipid transport and metabolism	NC_009952	+	243
Dshi_1496	-0.635091	0.0607312	0.953629	1	5.44962	cdsA1	phosphatidate cytidylyltransferase	COG0575I	[I] Lipid transport and metabolism	NC_009952	+	263
Dshi_1497	-0.525168	0.579663	0.909585	0.602874	8.01023	dxr	1-deoxy-D-xylulose 5-phosphate reductoisomerase	COG0743I	[I] Lipid transport and metabolism	NC_009952	+	393
Dshi_1498	-0.477963	-0.296856	0.93434	0.879225	6.63603	ecfE	putative membrane-associated zinc metalloprotease	COG0750M	[M] Cell wall/membrane/envelope biogenesis	NC_009952	+	445
Dshi_1499	-0.244356	-0.725619	0.970721	0.416417	8.50159	yaeT	hypothetical protein	COG4775M	[M] Cell wall/membrane/envelope biogenesis	NC_009952	+	748
Dshi_1500	-0.482271	-0.418446	0.930193	0.788078	7.01002	-	outer membrane chaperone Skp	-	NA	NC_009952	+	191
Dshi_1501	-0.595738	-0.614883	0.88604	0.592993	7.29128	fabZ	(3R)-hydroxymyristoyl-ACP dehydratase	COG0764I	[I] Lipid transport and metabolism	NC_009952	+	163
Dshi_1502	-0.370281	-0.4603	0.98538	0.85494	5.60089	lpxA	UDP-N-acetylglucosamine acyltransferase	COG1043M	[M] Cell wall/membrane/envelope biogenesis	NC_009952	+	266
Dshi_1503	0.593008	0.639557	0.987422	0.755042	3.71052	-	hypothetical protein	COG3494S	[S] Function unknown	NC_009952	+	265
Dshi_1504	-2.87536	0.575921	0.094422	0.779173	5.85757	lpxB	lipid-A-disaccharide synthase	COG0763M	[M] Cell wall/membrane/envelope biogenesis	NC_009952	+	380
Dshi_1505	-0.097895	1.33545	1	0.102765	8.10619	-	hypothetical protein	-	NA	NC_009952	-	398
Dshi_1506	-0.294263	-0.357977	0.975545	0.809101	7.50034	mnmA	tRNA-specific 2-thiouridylase MnmA	COG0482J	[J] Translation, ribosomal structure and biogenesis	NC_009952	-	384
Dshi_1507	0.771792	-2.29556	0.845159	0.00175042	6.91647	-	hypothetical protein	-	NA	NC_009952	+	92
Dshi_1508	2.0407	-1.363	0.00838446	0.0193173	10.5735	ctrA	cell cycle transcriptional regulator ctrA	COG0745TK	[K] Transcription	NC_009952	+	237
Dshi_1509	-0.136342	0.350677	1	0.829974	6.99391	ligA	DNA ligase	COG0272L	[L] Replication, recombination and repair	NC_009952	+	741
Dshi_1510	-0.364112	-0.146691	0.994749	1	4.71478	recG	ATP-dependent DNA helicase RecG	COG1200LK	[L] Replication, recombination and repair	NC_009952	+	696
Dshi_1511	-0.883506	0.902388	0.913341	0.602874	5.60113	-	carboxypeptidase Taq	COG2317E	[E] Amino acid transport and metabolism	NC_009952	-	490
Dshi_1512	-1.2371	0.399788	0.761805	0.856209	5.94304	-	putative cytochrome oxidase assembly protein	COG1612O	[O] Posttranslational modification, protein turnover, chaperones	NC_009952	-	383
Dshi_1513	-0.433558	-0.858698	0.978068	0.666176	5.55903	-	putative tRNA/rRNA methyltransferase	COG0565J	[J] Translation, ribosomal structure and biogenesis	NC_009952	-	255
Dshi_1514	-0.0455143	0.0311656	1	1	4.32348	-	putative thiamine monophosphate synthase	COG0352H	[H] Coenzyme transport and metabolism	NC_009952	+	207
Dshi_1515	1.28267	-0.125123	0.913297	1	3.93308	hisI	phosphoribosyl-AMP cyclohydrolase	COG0139E	[E] Amino acid transport and metabolism	NC_009952	-	119
Dshi_1516	-1.04881	1.0975	0.871549	0.492023	6.19539	-	hypothetical protein	COG0822C	[C] Energy production and conversion	NC_009952	+	149
Dshi_1517	-0.811989	-0.645915	0.782275	0.618944	8.04476	-	hypothetical protein	COG4177E	[E] Amino acid transport and metabolism	NC_009952	-	434
Dshi_1518	-0.920881	-0.537524	0.871549	0.829974	6.51681	-	hypothetical protein	COG0559E	[E] Amino acid transport and metabolism	NC_009952	-	336
Dshi_1519	-1.36121	-0.833542	0.786004	0.695407	4.57589	-	hypothetical protein	COG1429H	[H] Coenzyme transport and metabolism	NC_009952	-	119
Dshi_1520	0.0211566	-0.864846	1	0.647794	6.24701	livF2	high-affinity branched-chain amino acid transport ATP-binding protein	COG0410E	[E] Amino acid transport and metabolism	NC_009952	-	277
Dshi_1521	-0.0796538	-0.111759	1	0.983515	7.90281	-	putative high-affinity branched-chain amino acid transport ATP-binding protein	COG0411E	[E] Amino acid transport and metabolism	NC_009952	-	260
Dshi_1522	-0.263149	-0.442446	0.964804	0.681127	8.71183	-	putative periplasmic ligand-binding protein	COG0683E	[E] Amino acid transport and metabolism	NC_009952	-	395
Dshi_1523	-2.05359	1.97547	0.0847769	0.00544791	7.80742	yliI	aldose sugar dehydrogenase	COG2133G	[G] Carbohydrate transport and metabolism	NC_009952	+	369
Dshi_1524	0.28886	0.659534	1	0.747532	3.4573	-	hypothetical protein	-	NA	NC_009952	-	189
Dshi_1525	0.575412	0.73454	0.897738	0.463854	7.86089	-	HTH-type transcriptional regulator	COG4977K	[K] Transcription	NC_009952	-	339
Dshi_1526	-0.200567	-0.480838	0.978502	0.620375	8.83309	aroH	phospho-2-dehydro-3-deoxyheptonate aldolase	COG3200E	[E] Amino acid transport and metabolism	NC_009952	+	458
Dshi_1527	0.466349	-2.17888	0.898081	7.35333e-05	8.76255	-	hypothetical protein	COG5388	[S] Function unknown	NC_009952	-	245
Dshi_1528	-0.372385	0.523341	0.995942	0.829974	5.40973	-	hypothetical protein	COG1561S	[S] Function unknown	NC_009952	+	294
Dshi_1529	0.199266	-0.947387	0.992955	0.276852	8.41186	gmk	guanylate kinase	COG0194F	[F] Nucleotide transport and metabolism	NC_009952	+	217
Dshi_1530	0.352532	-0.53391	0.978502	0.809101	7.36781	-	gamma-class carbonic anhydrase family protein	COG0663R	[R] General function prediction only	NC_009952	+	174
Dshi_1531	0.401282	-0.482504	0.964804	0.751139	6.52634	-	hypothetical protein	-	NA	NC_009952	-	157
Dshi_1532	-1.05768	-0.593441	0.792209	0.729409	5.87183	phoR	histidine kinase	COG5002T	[T] Signal transduction mechanisms	NC_009952	+	353
Dshi_1533	-0.352746	-1.66723	0.957223	0.0171162	7.80129	-	periplasmic-binding protein	COG0226P	[P] Inorganic ion transport and metabolism	NC_009952	+	341
Dshi_1534	-0.336471	-0.94582	0.978502	0.444036	6.72331	pstC	phosphate ABC transporter permease	COG0573P	[P] Inorganic ion transport and metabolism	NC_009952	+	489
Dshi_1535	-2.05523	0.3605	0.233429	0.863931	6.75371	pstA	phosphate ABC transporter permease	COG0581P	[P] Inorganic ion transport and metabolism	NC_009952	+	450
Dshi_1536	-1.82874	0.391647	0.107449	0.779173	7.83706	pstB	phosphate transporter ATP-binding protein	COG1117P	[P] Inorganic ion transport and metabolism	NC_009952	+	264
Dshi_1537	-1.42921	0.104544	0.540199	1	7.38555	phoU	phosphate transport system protein	COG0704P	[P] Inorganic ion transport and metabolism	NC_009952	+	237
Dshi_1538	-3.91703	0.395036	0.221587	0.930967	2.9124	phoB	phosphate regulon transcriptional regulatory protein	COG0745TK	[K] Transcription	NC_009952	+	228
Dshi_1539	-0.509804	0.0129188	0.997463	1	2.51064	-	inner membrane protein	COG0530P	[P] Inorganic ion transport and metabolism	NC_009952	+	318
Dshi_1540	6.90512	-0.0205793	0.830492	1	2.5097	-	protease	COG0265O	[O] Posttranslational modification, protein turnover, chaperones	NC_009952	+	344
Dshi_1541	0.323798	0.994454	0.992955	0.442088	6.26071	-	putative amidohydrolase 3	COG1574R	[R] General function prediction only	NC_009952	+	648
Dshi_1542	1.32691	1.22887	0.909585	0.381117	4.67929	-	hypothetical protein	-	NA	NC_009952	+	175
Dshi_1543	-0.387018	-0.0762531	0.955994	1	7.1783	-	hypothetical protein	COG1752R	[R] General function prediction only	NC_009952	-	346
Dshi_1544	0.253673	-0.723462	0.985753	0.525298	7.61393	-	short-chain dehydrogenase/reductase family protein	COG1028IQR	[I] Lipid transport and metabolism	NC_009952	-	257
Dshi_1545	0.310797	0.87198	0.993768	0.602874	6.11192	-	putative extracellular solute-binding protein	COG4166E	[E] Amino acid transport and metabolism	NC_009952	+	606
Dshi_1546	-0.3645	-1.27129	0.93434	0.0618926	7.97414	-	hypothetical protein	COG2928S	[S] Function unknown	NC_009952	-	270
Dshi_1547	0.759331	-0.268165	0.9635	0.941744	4.71906	-	putative carbohydrate kinase	COG0524G	[G] Carbohydrate transport and metabolism	NC_009952	-	321
Dshi_1548	-1.25938	-2.53958	0.290759	1.26471e-05	8.81664	rpsB	30S ribosomal protein S2	COG0052J	[J] Translation, ribosomal structure and biogenesis	NC_009952	+	259
Dshi_1549	-1.5771	-2.35484	0.163657	0.000392212	8.51351	tsf	elongation factor Ts	COG0264J	[J] Translation, ribosomal structure and biogenesis	NC_009952	+	291
Dshi_1550	1.07739	0.103576	0.87076	1	5.95442	-	putative regulatory protein	COG2197TK	[K] Transcription	NC_009952	-	260
Dshi_1551	1.10564	0.0920725	0.836511	1	6.39879	-	3-dehydroquinate dehydratase	COG0757E	[E] Amino acid transport and metabolism	NC_009952	-	150
Dshi_1552	8.07292	-0.378865	0.667367	0.89759	3.35554	-	hypothetical protein	COG3395S	[S] Function unknown	NC_009952	+	418
Dshi_1553	1.39554	0.990795	0.898081	0.531854	4.59413	-	putative aldolase	COG0235G	[G] Carbohydrate transport and metabolism	NC_009952	+	216
Dshi_1554	-0.380716	0.543827	0.9906	0.809101	5.1873	-	putative isomerase	COG3622G	[G] Carbohydrate transport and metabolism	NC_009952	+	254
Dshi_1555	0.0987878	1.65029	1	0.102249	6.23991	-	putative transcriptional regulator	COG1396K	[K] Transcription	NC_009952	-	208
Dshi_1556	-1.05947	0.684248	0.845159	0.710533	5.80611	-	putative ATP-dependent AMP-binding enzyme	COG0318IQ	[I] Lipid transport and metabolism	NC_009952	+	519
Dshi_1557	-1.41086	0.968477	0.434578	0.345037	7.33383	-	putative DSBA oxidoreductase	COG2761Q	[Q] Secondary metabolites biosynthesis, transport and catabolism	NC_009952	+	222
Dshi_1558	-1.16995	0.555615	0.824665	0.809849	5.40277	-	hypothetical protein	-	NA	NC_009952	-	106
Dshi_1559	-0.77476	0.216868	0.921204	0.960834	5.23803	-	major facilitator superfamily transporter	COG2814G	[G] Carbohydrate transport and metabolism	NC_009952	+	402
Dshi_1560	0.525646	0.436388	0.89434	0.687202	8.36684	-	hypothetical protein	-	NA	NC_009952	+	143
Dshi_1561	-0.286704	0.156135	0.993713	0.995971	6.69356	mfd	transcription repair coupling factor	COG1197LK	[L] Replication, recombination and repair	NC_009952	-	1160
Dshi_1562	-0.608926	-0.406715	0.908383	0.789966	6.73345	-	hypothetical protein	-	NA	NC_009952	-	176
Dshi_1563	0.26748	-0.0248149	0.985753	1	7.45955	hemB1	delta-aminolevulinic acid dehydratase	COG0113H	[H] Coenzyme transport and metabolism	NC_009952	+	333
Dshi_1564	-0.153025	-0.955949	1	0.616665	5.02336	-	hypothetical protein	COG2930S	[S] Function unknown	NC_009952	+	189
Dshi_1565	-1.27505	-0.142245	0.716473	0.991958	5.9032	-	acylase	COG2366R	[R] General function prediction only	NC_009952	+	827
Dshi_1566	-0.189087	-0.838142	1	0.680837	5.20277	hflX	GTP-binding protein	COG2262R	[R] General function prediction only	NC_009952	-	415
Dshi_1567	-0.244888	-0.138107	0.993713	0.982039	6.69254	hfq	RNA-binding protein Hfq	COG1923R	[R] General function prediction only	NC_009952	-	92
Dshi_1568	-0.432287	0.703447	0.978502	0.710841	5.83534	trkH	potassium uptake protein	COG0168P	[P] Inorganic ion transport and metabolism	NC_009952	-	502
Dshi_1569	0.085724	-0.0741443	1	1	6.68986	trkA	potassium transporter peripheral membrane protein	COG0569P	[P] Inorganic ion transport and metabolism	NC_009952	-	458
Dshi_1570	1.01772	1.484	0.939185	0.250351	4.57149	-	hypothetical protein	-	NA	NC_009952	+	160
Dshi_1571	-0.00993071	1.00127	1	0.56125	4.81866	-	hypothetical protein	-	NA	NC_009952	+	145
Dshi_1572	0.132283	0.171542	1	0.991958	5.78844	ntrX	nitrogen assimilation regulator receiver protein	COG2204T	[T] Signal transduction mechanisms	NC_009952	-	471
Dshi_1573	-0.227737	0.308125	0.978502	0.809849	8.30748	ntrY	histidine kinase	COG5000T	[T] Signal transduction mechanisms	NC_009952	-	767
Dshi_1574	-0.499166	0.443489	0.978502	0.858152	5.48547	ntrC	nitrogen assimilation regulator receiver protein	COG2204T	[T] Signal transduction mechanisms	NC_009952	-	454
Dshi_1575	-0.915437	0.684016	0.898081	0.747532	5.37606	ntrB	nitrogen regulation protein	COG3852T	[T] Signal transduction mechanisms	NC_009952	-	357
Dshi_1576	6.77175	0.620539	0.845159	0.800754	2.69651	dus	tRNA-dihydrouidine synthase	COG0042J	[J] Translation, ribosomal structure and biogenesis	NC_009952	-	333
Dshi_1577	-0.823027	-0.348275	0.845159	0.846835	6.6698	ispDF	bifunctional 2-C-methyl-D-erythritol 4-phosphate cytidylyltransferase/2-C-methyl-D-erythritol 2,4-cyclodiphosphate synthase	COG0245I	[I] Lipid transport and metabolism	NC_009952	+	400
Dshi_1578	-1.94311	-0.0403437	0.570149	1	4.57937	-	putative phosphatidylglycerophosphatase A	COG1267I	[I] Lipid transport and metabolism	NC_009952	+	162
Dshi_1579	1.00399	-0.22144	0.946463	0.961907	3.65815	-	CinA-like protein	COG1546R	[R] General function prediction only	NC_009952	+	160
Dshi_1580	-1.0103	0.148865	0.745618	0.969064	7.20758	-	putative polyketide cyclase / dehydrase	COG2867I	[I] Lipid transport and metabolism	NC_009952	-	171
Dshi_1581	0.511347	0.542483	0.9635	0.744431	6.1768	hpt	hypoxanthine phosphoribosyltransferase	COG0634F	[F] Nucleotide transport and metabolism	NC_009952	+	178
Dshi_1582	0.643722	-1.80957	0.922513	0.0512131	6.03612	-	hypothetical protein	-	NA	NC_009952	-	172
Dshi_1583	-1.38308	-1.21074	0.17875	0.0716116	8.26593	lipA	lipoyl synthase	COG0320H	[H] Coenzyme transport and metabolism	NC_009952	-	316
Dshi_1584	0.529473	-0.31243	0.871549	0.798972	8.56164	-	hypothetical protein	-	NA	NC_009952	-	374
Dshi_1585	-0.731086	-1.74435	0.958975	0.311062	3.66735	-	hypothetical protein	-	NA	NC_009952	+	100
Dshi_1586	-0.418738	-2.02953	0.92626	0.00350832	9.84579	mttb	trimethylamine methyltransferase	COG5598H	[H] Coenzyme transport and metabolism	NC_009952	-	515
Dshi_1587	-0.229963	-1.17401	0.965429	0.0678987	9.54433	guaA	GMP synthase	COG0519F	[F] Nucleotide transport and metabolism	NC_009952	+	520
Dshi_1588	-2.16357	1.19193	0.160406	0.289645	6.16415	-	hypothetical protein	COG1434S	[S] Function unknown	NC_009952	+	213
Dshi_1589	-0.358889	1.76478	0.96376	0.0155255	7.92779	-	hypothetical protein	-	NA	NC_009952	+	295
Dshi_1590	1.41469	-1.78505	0.307577	0.0231984	10.1925	-	porin	COG2067I	[I] Lipid transport and metabolism	NC_009952	+	377
Dshi_1591	0.356898	0.012867	0.997761	1	5.04387	-	hypothetical protein	-	NA	NC_009952	+	305
Dshi_1592	-0.0710498	-1.08496	1	0.295339	6.97377	-	hypothetical protein	-	NA	NC_009952	+	290
Dshi_1593	-0.591681	-1.51193	0.798639	0.012191	9.99871	metA	homoserine O-succinyltransferase	COG1897E	[E] Amino acid transport and metabolism	NC_009952	+	305
Dshi_1594	-1.05952	0.44399	0.764495	0.783251	6.72012	-	putative alpha/beta hydrolase	COG0596R	[R] General function prediction only	NC_009952	+	320
Dshi_1595	1.07664	-0.0699375	0.764495	1	6.98999	-	putative polyphosphate kinase 2	COG2326S	[S] Function unknown	NC_009952	+	289
Dshi_1596	0.830109	0.993667	0.964804	0.562934	4.09859	-	hypothetical protein	COG1309K	[K] Transcription	NC_009952	+	205
Dshi_1597	2.01481	0.308153	0.776441	0.907122	4.77162	potA1	spermidine/putrescine import ATP-binding protein	COG3842E	[E] Amino acid transport and metabolism	NC_009952	-	355
Dshi_1598	0.445287	0.0743782	0.964804	1	6.26767	-	inner membrane ABC-transporter permease	COG1177E	[E] Amino acid transport and metabolism	NC_009952	-	268
Dshi_1599	-0.144085	0.34462	1	0.818338	7.31073	potB	spermidine/putrescine transport system permease	COG1176E	[E] Amino acid transport and metabolism	NC_009952	-	293
Dshi_1600	-0.432511	-0.666011	0.978502	0.754798	5.37258	-	monooxygenase	COG2329R	[R] General function prediction only	NC_009952	-	103
Dshi_1601	-1.45576	-0.472671	0.10006	0.65069	9.32543	rpsI	30S ribosomal protein S9	COG0103J	[J] Translation, ribosomal structure and biogenesis	NC_009952	-	164
Dshi_1602	-1.11655	-1.04547	0.221587	0.0893184	10.364	rplM	50S ribosomal protein L13	COG0102J	[J] Translation, ribosomal structure and biogenesis	NC_009952	-	152
Dshi_1603	-1.06	0.0500432	0.897243	1	4.23133	-	putative thioesterase superfamily protein	COG2050Q	[Q] Secondary metabolites biosynthesis, transport and catabolism	NC_009952	-	140
Dshi_1604	0.388243	0.0875407	0.96376	1	6.99721	-	enoyl-CoA hydratase	COG1024I	[I] Lipid transport and metabolism	NC_009952	+	264
Dshi_1605	-0.207974	0.041585	0.994591	1	7.09351	-	lytic murein transglycosylase	COG0741M	[M] Cell wall/membrane/envelope biogenesis	NC_009952	-	202
Dshi_1606	-0.413431	-0.270396	0.954428	0.884575	7.00363	ssb	single stranded DNA-binding protein	COG0629L	[L] Replication, recombination and repair	NC_009952	+	168
Dshi_1607	-0.340098	0.568151	0.964804	0.661813	7.36545	-	hypothetical protein	-	NA	NC_009952	-	418
Dshi_1608	-0.389295	-0.509905	0.92645	0.629475	8.09544	aroB	3-dehydroquinate synthase	COG0337E	[E] Amino acid transport and metabolism	NC_009952	-	383
Dshi_1609	0.0757351	-0.224578	1	0.961796	6.21758	aroK	shikimate kinase	COG0703E	[E] Amino acid transport and metabolism	NC_009952	-	185
Dshi_1610	-0.385263	0.221937	0.978502	0.964049	6.13634	-	hypothetical protein	-	NA	NC_009952	+	527
Dshi_1611	0.314457	0.831677	0.992955	0.620597	6.41302	xerD	tyrosine recombinase	COG4974L	[L] Replication, recombination and repair	NC_009952	+	308
Dshi_1612	0.64211	0.564303	0.92626	0.710533	6.48057	-	putative phosphatase	COG0622R	[R] General function prediction only	NC_009952	-	268
Dshi_1613	0.0398823	-0.316513	1	0.800754	8.41254	-	hypothetical protein	COG4536P	[P] Inorganic ion transport and metabolism	NC_009952	+	433
Dshi_1614	-0.328259	0.877131	0.992955	0.572884	6.30351	yjgR	hypothetical protein	COG0433R	[R] General function prediction only	NC_009952	-	519
Dshi_1615	0.761834	-1.61868	0.738948	0.00468812	8.87255	-	hypothetical protein	COG5342R	[R] General function prediction only	NC_009952	+	196
Dshi_1616	0.632689	-0.64636	0.917641	0.651398	7.14138	-	beta ketoacyl synthase	COG0304IQ	[I] Lipid transport and metabolism	NC_009952	-	403
Dshi_1617	1.50403	-0.927057	0.766134	0.550385	5.94939	-	acyl carrier protein	COG0236IQ	[I] Lipid transport and metabolism	NC_009952	-	89
Dshi_1618	0.580931	-0.000419597	0.921204	1	6.83966	lpxD	UDP-3-O-[3-hydroxymyristoyl] glucosamine N-acyltransferase	COG1044M	[M] Cell wall/membrane/envelope biogenesis	NC_009952	-	363
Dshi_1619	-1.4423	-0.173293	0.30716	0.942769	8.46996	-	hypothetical protein	COG2989S	[S] Function unknown	NC_009952	-	536
Dshi_1620	0.465885	-1.06584	0.897695	0.136873	9.41979	-	hypothetical protein	COG3108S	[S] Function unknown	NC_009952	+	189
Dshi_1621	0.0049141	-0.150737	1	0.965393	7.19211	-	putative 6-phosphofructokinase isozyme 2	COG1105G	[G] Carbohydrate transport and metabolism	NC_009952	-	316
Dshi_1622	0.570937	-2.12734	0.845159	0.000271293	8.86269	-	putative hemolysin	COG3240IR	[Q] Secondary metabolites biosynthesis, transport and catabolism	NC_009952	-	504
Dshi_1623	-0.490283	0.267336	0.885187	0.841196	8.96754	sufS	cysteine desulfurase	COG0520E	[E] Amino acid transport and metabolism	NC_009952	-	406
Dshi_1624	-0.146642	0.405369	1	0.779173	7.61259	-	hypothetical protein	-	NA	NC_009952	-	199
Dshi_1625	-0.726403	1.01588	0.921204	0.571507	6.23445	-	hypothetical protein	-	NA	NC_009952	-	165
Dshi_1626	-0.0324975	1.46456	1	0.0131811	10.1925	sufD	sufD	COG0719O	[O] Posttranslational modification, protein turnover, chaperones	NC_009952	-	427
Dshi_1627	0.0124134	0.762437	1	0.337972	9.57673	sufC	ATP-dependent transporter	COG0396O	[O] Posttranslational modification, protein turnover, chaperones	NC_009952	-	251
Dshi_1628	-0.645214	1.07192	0.830824	0.166607	8.85879	-	hypothetical protein	COG0393S	[S] Function unknown	NC_009952	-	104
Dshi_1629	-0.725442	1.23869	0.897695	0.24807	7.84714	-	hypothetical protein	-	NA	NC_009952	-	66
Dshi_1630	0.0353089	2.05221	1	0.0511448	7.72802	-	hypothetical protein	-	NA	NC_009952	-	69
Dshi_1631	0.80648	1.33626	0.601737	0.0307751	12.7576	sufB	cysteine desulfurase activator complex subunit SufB	COG0719O	[O] Posttranslational modification, protein turnover, chaperones	NC_009952	-	503
Dshi_1632	1.45257	1.74122	0.163657	0.00831509	11.8694	nifS	cysteine desulfurase	COG1104E	[E] Amino acid transport and metabolism	NC_009952	-	348
Dshi_1633	1.18247	0.434556	0.763564	0.834045	7.88096	iscR	HTH-type transcriptional regulator	COG1959K	[K] Transcription	NC_009952	-	162
Dshi_1634	-0.159867	-0.965213	0.992955	0.172219	9.30509	-	putative alpha/beta hydrolase	COG2945R	[R] General function prediction only	NC_009952	+	217
Dshi_1635	-0.536366	-0.780551	0.910126	0.468197	7.61924	-	hypothetical protein	-	NA	NC_009952	+	71
Dshi_1636	-1.32411	0.296102	0.705345	0.89759	5.66842	-	hypothetical protein	-	[S] Function unknown	NC_009952	+	242
Dshi_1637	-0.797984	0.807639	0.92626	0.65803	5.61326	-	hypothetical protein	COG1284S	[S] Function unknown	NC_009952	+	208
Dshi_1638	-0.154865	0.258104	1	0.951485	4.70283	emrE	efflux-multidrug resistance protein	COG2076P	[P] Inorganic ion transport and metabolism	NC_009952	+	109
Dshi_1639	0.955461	0.473215	0.842379	0.755321	6.69336	-	hypothetical protein	-	NA	NC_009952	+	180
Dshi_1640	-0.318306	0.576577	0.992955	0.785081	6.1435	-	hypothetical protein	-	NA	NC_009952	+	101
Dshi_1641	-2.07965	-0.153363	0.475277	1	5.05187	-	hypothetical protein	COG5470S	[S] Function unknown	NC_009952	-	97
Dshi_1642	0.0670506	-0.924807	1	0.168146	10.5212	alaS	alanyl-tRNA synthetase	COG0013J	[J] Translation, ribosomal structure and biogenesis	NC_009952	-	887
Dshi_1643	1.40081	-1.96635	0.094422	0.000378632	12.6894	recA	recombinase A	COG0468L	[L] Replication, recombination and repair	NC_009952	-	355
Dshi_1644	1.18767	-1.12791	0.191864	0.0663839	11.3178	-	histidine kinase	COG0642T	[T] Signal transduction mechanisms	NC_009952	-	779
Dshi_1645	-1.0451	-0.233164	0.547286	0.885179	7.92803	rsmB2	rRNA (cytosine-C(5)-)-methyltransferase	COG0144J	[J] Translation, ribosomal structure and biogenesis	NC_009952	-	392
Dshi_1646	-0.0421277	-1.00359	1	0.167597	8.2635	guaB	inosine-5'-monophosphate dehydrogenase	COG0516F	[R] General function prediction only	NC_009952	-	484
Dshi_1647	-0.159652	0.784023	1	0.6758	6.00219	hpcH	2,4-dihydroxyhept-2-ene-1,7-dioic acid aldolase	COG3836G	[G] Carbohydrate transport and metabolism	NC_009952	-	260
Dshi_1648	-0.229501	-0.0189976	0.992955	1	7.71365	malK	maltose/maltodextrin import ATP-binding protein	COG3839G	[G] Carbohydrate transport and metabolism	NC_009952	-	373
Dshi_1649	0.0513532	-0.293575	1	0.823396	8.07849	-	alpha-glucosidase	COG0366G	[G] Carbohydrate transport and metabolism	NC_009952	-	552
Dshi_1650	-1.21156	0.309107	0.259439	0.792054	8.81218	-	inner membrane ABC transporter permease	COG0395G	[G] Carbohydrate transport and metabolism	NC_009952	-	385
Dshi_1651	-0.441267	-0.181343	0.965429	0.991958	7.62641	-	inner membrane ABC transporter permease	COG1175G	[G] Carbohydrate transport and metabolism	NC_009952	-	334
Dshi_1652	-0.462494	-0.732834	0.930193	0.616755	9.64966	-	putative solute-binding protein 1 family	COG1653G	[G] Carbohydrate transport and metabolism	NC_009952	-	452
Dshi_1653	1.01089	0.484544	0.824665	0.808233	7.46168	-	HTH-type transcriptional regulator	COG1609K	[K] Transcription	NC_009952	+	354
Dshi_1654	0.264089	1.31057	0.978502	0.0844624	8.08423	bglA	beta-glucosidase A	COG2723G	[G] Carbohydrate transport and metabolism	NC_009952	+	435
Dshi_1655	0.579325	-0.629785	0.958975	0.75228	5.6899	glk	glucokinase	COG0837G	[G] Carbohydrate transport and metabolism	NC_009952	+	323
Dshi_1656	-0.94835	0.260709	0.764495	0.888997	6.96633	-	ABC-3 metal transporter	COG1108P	[P] Inorganic ion transport and metabolism	NC_009952	-	283
Dshi_1657	-0.933844	0.8912	0.901209	0.602874	5.72577	-	ABC-3 metal transporter	COG1108P	[P] Inorganic ion transport and metabolism	NC_009952	-	299
Dshi_1658	0.108406	0.35553	1	0.788078	7.74094	-	metal transport system ATP-binding protein	COG1121P	[P] Inorganic ion transport and metabolism	NC_009952	-	298
Dshi_1659	0.189932	-0.112842	0.994982	0.984453	7.74225	-	metal ABC transporter substrate-binding lipoprotein	COG0803P	[P] Inorganic ion transport and metabolism	NC_009952	-	296
Dshi_1660	-0.451932	-0.772774	0.933093	0.548945	8.48951	-	transcriptional regulator	COG1959K	[K] Transcription	NC_009952	-	150
Dshi_1661	-0.86451	0.149233	0.978502	1	3.01025	-	transcription antitermination regulatory protein	COG3707T	[T] Signal transduction mechanisms	NC_009952	+	194
Dshi_1662	-0.621289	-0.257649	0.940451	0.933733	6.14876	-	periplasmic-binding protein-like II	COG0715P	[P] Inorganic ion transport and metabolism	NC_009952	+	392
Dshi_1663	-1.56692	0.833136	0.662657	0.641716	6.9448	-	periplasmic-binding protein-like II	COG0715P	[P] Inorganic ion transport and metabolism	NC_009952	+	455
Dshi_1664	1.20862	1.16364	0.846359	0.387016	5.96712	-	putative ABC transporter permease	COG0600P	[P] Inorganic ion transport and metabolism	NC_009952	+	360
Dshi_1665	-1.6014	0.686406	0.616107	0.715792	6.181	-	ABC transporter	COG1116P	[P] Inorganic ion transport and metabolism	NC_009952	+	561
Dshi_1666	1.6713	-2.61567	0.740088	0.0199931	5.44318	-	putative flavohemoglobin	COG1017C	[C] Energy production and conversion	NC_009952	+	148
Dshi_1667	-0.256986	0.239049	0.997463	0.934129	5.79344	nasD	nitrite reductase [NAD(P)H] large subunit	COG1251C	[C] Energy production and conversion	NC_009952	+	810
Dshi_1668	-1.26493	0.449737	0.909585	0.876093	2.99576	nasE	assimilatory nitrite reductase [NAD(P)H] small subunit	COG2146PR	[R] General function prediction only	NC_009952	+	113
Dshi_1669	-0.240205	0.625257	0.996968	0.674256	6.24746	nasA	nitrate reductase	COG3383R	[R] General function prediction only	NC_009952	+	873
Dshi_1670	6.42164	-0.157716	0.871549	1	2.04584	-	hypothetical protein	COG0547E	[E] Amino acid transport and metabolism	NC_009952	+	323
Dshi_1671	-1.76737	-0.0566386	0.428664	1	5.38395	cysG	siroheme synthase	COG0007H	[H] Coenzyme transport and metabolism	NC_009952	+	464
Dshi_1672	-0.293346	-0.0564601	0.9906	1	6.04275	-	ribosomal RNA methyltransferase	COG0293J	[J] Translation, ribosomal structure and biogenesis	NC_009952	-	257
Dshi_1673	0.183412	0.319148	0.997463	0.834617	7.62939	-	phosphatase	COG0248FP	[P] Inorganic ion transport and metabolism	NC_009952	-	393
Dshi_1674	0.811218	-2.42929	0.882721	0.00611178	7.22805	-	hypothetical protein	-	NA	NC_009952	+	100
Dshi_1675	0.161093	-2.8716	0.996968	1.32222e-06	8.44617	-	hypothetical protein	COG0685E	[E] Amino acid transport and metabolism	NC_009952	+	308
Dshi_1676	-0.381495	-3.66207	0.923603	8.94211e-10	9.62709	-	HAD-like hydrolase	COG0637R	[R] General function prediction only	NC_009952	+	219
Dshi_1677	-0.372442	-2.78599	0.957549	7.28381e-05	7.89914	-	methyltetrahydrofolate:corrinoid/iron-sulfur protein methyltransferase	COG1410E	[E] Amino acid transport and metabolism	NC_009952	+	329
Dshi_1678	-0.0283526	0.518116	1	0.816527	4.55608	-	hypothetical protein	-	NA	NC_009952	+	234
Dshi_1679	0.489964	-1.10993	0.923603	0.233624	7.45636	-	hypothetical protein	-	NA	NC_009952	+	204
Dshi_1680	-1.37703	-1.57292	0.68132	0.208423	7.45438	-	hypothetical protein	COG3894R	[R] General function prediction only	NC_009952	+	690
Dshi_1681	-0.984301	-2.40649	0.814941	0.0136317	5.88349	-	putative Thioesterase/thiol ester dehydrase-isomerase	COG0824R	[R] General function prediction only	NC_009952	+	163
Dshi_1682	-1.88002	0.422794	0.336167	0.829974	7.16726	pgi	glucose-6-phosphate isomerase	COG0166G	[G] Carbohydrate transport and metabolism	NC_009952	-	534
Dshi_1683	-0.811699	0.313305	0.871549	0.885179	6.01992	-	putative 6-phosphogluconolactonase	COG0363G	[G] Carbohydrate transport and metabolism	NC_009952	-	224
Dshi_1684	-1.15913	-0.404552	0.42814	0.744431	8.27731	zwf	glucose-6-phosphate 1-dehydrogenase	COG0364G	[G] Carbohydrate transport and metabolism	NC_009952	-	484
Dshi_1685	0.647368	-0.603543	0.824599	0.55002	8.6528	-	hypothetical protein	COG0535R	[R] General function prediction only	NC_009952	+	314
Dshi_1686	-0.552754	-0.0138029	0.964046	1	5.11508	-	hypothetical protein	COG1305E	[E] Amino acid transport and metabolism	NC_009952	-	258
Dshi_1687	-0.344852	0.966584	0.978502	0.428595	6.20406	-	putative HNH endonuclease	COG1403V	[V] Defense mechanisms	NC_009952	-	198
Dshi_1688	-0.65335	-0.734397	0.869398	0.511189	7.22856	-	putative phospholipase / carboxylesterase	COG0400R	[R] General function prediction only	NC_009952	-	223
Dshi_1689	0.657747	0.938356	0.978502	0.5922	3.9198	-	DNA-glycosylase family protein	COG0122L	[L] Replication, recombination and repair	NC_009952	-	210
Dshi_1690	-1.10081	0.867204	0.921204	0.659288	3.33417	cobK	precorrin-6A reductase	COG2099H	[H] Coenzyme transport and metabolism	NC_009952	-	248
Dshi_1691	-1.58808	1.33803	0.77718	0.410708	5.11346	cbiD	cobalamin (vitamin B12) biosynthesis CbiD protein	COG1903H	[H] Coenzyme transport and metabolism	NC_009952	-	349
Dshi_1692	-0.933577	-0.196154	0.92645	0.982039	3.88393	cobA1	uroporphyrinogen-III C-methyltransferase	COG0007H	[H] Coenzyme transport and metabolism	NC_009952	+	281
Dshi_1693	6.97172	0.0351349	0.823828	1	2.57265	cobB	cobyrinic acid a,c-diamide synthase	COG1797H	[H] Coenzyme transport and metabolism	NC_009952	+	431
Dshi_1694	-0.86898	-0.253708	0.861334	0.915797	5.68252	-	major facilitator superfamiy transporter	-	NA	NC_009952	+	408
Dshi_1695	-0.871139	0.00514358	0.933093	1	3.66376	-	hypothetical protein	COG1562I	[I] Lipid transport and metabolism	NC_009952	-	256
Dshi_1696	-1.98178	0.472621	0.156391	0.765722	7.07988	-	putative alpha-isopropylmalate/homocitrate synthase family transferase	COG0119E	[E] Amino acid transport and metabolism	NC_009952	-	545
Dshi_1697	-0.635	-0.247886	0.805489	0.859981	8.68624	-	hypothetical protein	-	NA	NC_009952	-	140
Dshi_1698	-0.372625	-0.923155	0.916707	0.197636	9.29788	cysS	cysteinyl-tRNA synthetase	COG0215J	[J] Translation, ribosomal structure and biogenesis	NC_009952	-	458
Dshi_1699	0.937597	-0.841649	0.897695	0.585999	5.77379	-	hypothetical protein	-	[M] Cell wall/membrane/envelope biogenesis	NC_009952	-	198
Dshi_1700	1.34425	0.61342	0.909585	0.754798	4.33912	-	short-chain dehydrogenase/reductase family protein	COG1028IQR	[Q] Secondary metabolites biosynthesis, transport and catabolism	NC_009952	+	251
Dshi_1701	-0.120775	0.666395	1	0.75228	5.64453	-	putative high-affinity zinc uptake system membrane protein	COG1108P	[P] Inorganic ion transport and metabolism	NC_009952	-	266
Dshi_1702	1.66	0.659963	0.846359	0.739282	4.64155	znuC	zinc import ATP-binding protein	COG1121P	[P] Inorganic ion transport and metabolism	NC_009952	-	247
Dshi_1703	0.0625622	1.96349	1	0.0060291	7.25231	-	putative zinc uptake regulation protein	COG0735P	[P] Inorganic ion transport and metabolism	NC_009952	-	165
Dshi_1704	1.58841	-0.201361	0.541649	0.96073	7.8113	-	putative high-affinity zinc uptake system protein	COG4531P	[P] Inorganic ion transport and metabolism	NC_009952	+	356
Dshi_1705	0.719549	0.269884	0.978502	0.938023	3.63449	-	hypothetical protein	-	NA	NC_009952	+	112
Dshi_1706	-0.0478585	0.519087	1	0.657799	9.79947	msrB2	peptide methionine sulfoxide reductase	COG0229O	[O] Posttranslational modification, protein turnover, chaperones	NC_009952	-	149
Dshi_1707	1.20945	0.363667	0.921204	0.888997	4.09354	-	putative acyl-CoA N-acyltransferases (Nat) superfamily protein	COG3176R	[R] General function prediction only	NC_009952	+	266
Dshi_1708	0.0721257	-0.0921373	1	1	3.83317	-	hypothetical protein	COG0551L	[L] Replication, recombination and repair	NC_009952	+	259
Dshi_1709	-0.940482	-0.630319	0.871549	0.789413	6.34367	mscS	small conductance mechanosensitive channel	COG0668M	[M] Cell wall/membrane/envelope biogenesis	NC_009952	-	494
Dshi_1710	-0.325577	0.0749206	0.93434	1	8.98091	-	putative monothiol glutaredoxin	COG0278O	[O] Posttranslational modification, protein turnover, chaperones	NC_009952	-	120
Dshi_1711	-0.122629	0.388566	1	0.747327	8.21504	-	hypothetical protein	-	NA	NC_009952	-	88
Dshi_1712	-0.811296	0.949665	0.805489	0.325573	7.33784	-	hypothetical protein	COG0271T	[T] Signal transduction mechanisms	NC_009952	-	77
Dshi_1713	-0.965527	-0.522732	0.591219	0.620597	8.03955	purL	phosphoribosylformylglycinamidine synthase II	COG0046F	[F] Nucleotide transport and metabolism	NC_009952	-	723
Dshi_1714	-0.4864	-0.716552	0.92645	0.586242	7.17785	-	ABC transporter ATP-binding protein	COG0488R	[R] General function prediction only	NC_009952	+	614
Dshi_1715	-0.37159	0.378833	0.985753	0.885179	5.64837	-	hypothetical protein	-	NA	NC_009952	+	281
Dshi_1716	0.0376526	-0.176438	1	0.928581	7.86809	-	hypothetical protein	COG2913J	[J] Translation, ribosomal structure and biogenesis	NC_009952	-	152
Dshi_1717	0.64883	-0.0480749	0.930193	1	6.27615	-	hypothetical protein	COG1399R	[R] General function prediction only	NC_009952	+	187
Dshi_1718	-0.176382	-1.20143	0.995942	0.143499	8.2191	rpmF	50S ribosomal protein L32	COG0333J	[J] Translation, ribosomal structure and biogenesis	NC_009952	+	68
Dshi_1719	-0.459261	-1.73827	0.948615	0.0566432	6.39187	plsX	putative glycerol-3-phosphate acyltransferase PlsX	COG0416I	[I] Lipid transport and metabolism	NC_009952	+	385
Dshi_1720	-1.40179	-0.843781	0.560907	0.533294	6.16634	fabH	3-oxoacyl-ACP synthase	COG0332I	[I] Lipid transport and metabolism	NC_009952	+	324
Dshi_1721	0.0964111	0.600594	1	0.77734	6.90673	ihfA	integration host factor subunit alpha	COG0776L	[L] Replication, recombination and repair	NC_009952	+	101
Dshi_1722	0.384643	-0.888913	0.978502	0.527352	5.72966	-	hypothetical protein	COG0789K	[K] Transcription	NC_009952	+	245
Dshi_1723	-0.237228	-1.0889	0.997463	0.39013	5.78402	-	2'-deoxycytidine 5'-triphosphate deaminase	COG0717F	[F] Nucleotide transport and metabolism	NC_009952	+	364
Dshi_1724	-0.354607	0.814275	0.995019	0.681127	4.81341	-	putative segregation and condensation protein B	COG1386K	[K] Transcription	NC_009952	-	229
Dshi_1725	-0.0858965	0.226472	1	0.960411	5.48061	-	putative Segregation and condensation protein A	COG1354S	[S] Function unknown	NC_009952	-	264
Dshi_1726	-0.719804	-0.403903	0.965429	0.899053	3.08494	nagZ	beta-hexosamidase	COG1472G	[G] Carbohydrate transport and metabolism	NC_009952	-	328
Dshi_1727	-1.552	-0.776466	0.764495	0.747327	4.61293	-	hypothetical protein	-	NA	NC_009952	-	314
Dshi_1728	-0.0678022	-0.687589	1	0.511189	7.87044	argS	arginyl-tRNA synthetase	COG0018J	[J] Translation, ribosomal structure and biogenesis	NC_009952	-	581
Dshi_1729	-0.516884	0.823286	0.96376	0.661633	6.10791	-	putative deoxyguanosinetriphosphate triphosphohydrolase	COG0232F	[F] Nucleotide transport and metabolism	NC_009952	-	399
Dshi_1730	0.849804	0.482722	0.871549	0.750103	6.77606	-	iron-sulfur cluster assembly accessory protein	COG0316S	[S] Function unknown	NC_009952	+	110
Dshi_1731	0.686191	-0.951561	0.844162	0.332239	8.18853	-	hypothetical protein	-	NA	NC_009952	-	203
Dshi_1732	-1.29004	0.133164	0.845159	1	4.09891	hemK	putative protein methyltransferase	COG2890J	[J] Translation, ribosomal structure and biogenesis	NC_009952	-	274
Dshi_1733	-1.13492	-0.381586	0.757335	0.841196	6.10702	prfA	peptide chain release factor 1	COG0216J	[J] Translation, ribosomal structure and biogenesis	NC_009952	-	351
Dshi_1734	7.79539	0.953478	0.726319	0.586242	3.77175	-	hypothetical protein	-	NA	NC_009952	-	154
Dshi_1735	1.41012	0.384544	0.794416	0.864189	5.71012	speB	agmatinase	COG0010E	[E] Amino acid transport and metabolism	NC_009952	-	324
Dshi_1736	7.3162	1.16855	0.778659	0.47381	3.48332	-	putative cell division protein ZapA	COG3027S	[S] Function unknown	NC_009952	-	134
Dshi_1737	-0.523092	-0.128105	0.9635	0.998	5.28173	-	hypothetical protein	-	NA	NC_009952	-	142
Dshi_1738	-1.44566	-1.00278	0.153166	0.178076	8.36741	tktA	transketolase	COG0021G	[G] Carbohydrate transport and metabolism	NC_009952	+	657
Dshi_1739	0.132139	1.47013	1	0.25047	6.50035	-	hypothetical protein	COG2354S	[S] Function unknown	NC_009952	-	315
Dshi_1740	0.298586	0.198865	0.964804	0.907381	8.33163	gap2	glyceraldehyde-3-phosphate dehydrogenase	COG0057G	[G] Carbohydrate transport and metabolism	NC_009952	+	333
Dshi_1741	-0.425766	-0.41668	0.99595	0.886503	3.30125	-	hypothetical protein	-	NA	NC_009952	+	51
Dshi_1742	-1.2345	-0.618152	0.491077	0.60001	7.55448	gap1	glyceraldehyde-3-phosphate dehydrogenase	COG0057G	[G] Carbohydrate transport and metabolism	NC_009952	+	340
Dshi_1743	8.87651	-0.321314	0.468468	0.912828	4.09217	-	hypothetical protein	COG0456R	[R] General function prediction only	NC_009952	-	200
Dshi_1744	0.199086	0.227445	0.997463	0.910234	7.07748	coaD	phosphopantetheine adenylyltransferase	COG0669H	[H] Coenzyme transport and metabolism	NC_009952	-	171
Dshi_1745	2.32869	1.41994	0.218484	0.123752	7.82072	-	hypothetical protein	COG2905T	[T] Signal transduction mechanisms	NC_009952	-	144
Dshi_1746	-0.0865163	-0.169494	1	0.99177	3.67496	-	HTH-type transcriptional regulator	COG0583K	[K] Transcription	NC_009952	-	297
Dshi_1747	-0.577216	0.873432	0.909585	0.531667	10.8589	mmsA	acylating methylmalonate-semialdehyde dehydrogenase	COG1012C	[C] Energy production and conversion	NC_009952	+	499
Dshi_1748	0.115805	0.72887	1	0.328144	9.89835	-	hypothetical protein	-	NA	NC_009952	-	209
Dshi_1749	0.096658	0.721633	1	0.710025	7.34611	-	carboxylate-amine ligase	COG2170S	[S] Function unknown	NC_009952	+	375
Dshi_1750	0.483489	1.70316	0.93434	0.0168905	7.81909	-	acyl-CoA dehydrogenase	COG1960I	[I] Lipid transport and metabolism	NC_009952	+	381
Dshi_1751	0.425177	1.47104	0.939185	0.0568682	8.20569	-	enoyl-CoA hydratase/isomerase family protein	COG1024I	[I] Lipid transport and metabolism	NC_009952	+	348
Dshi_1752	1.90569	0.828934	0.609127	0.583224	6.38741	mmsB	3-hydroxyisobutyrate dehydrogenase	COG2084I	[I] Lipid transport and metabolism	NC_009952	+	291
Dshi_1753	0.653339	-0.987797	0.930193	0.558111	6.22063	-	enoyl-CoA hydratase	COG1024I	[I] Lipid transport and metabolism	NC_009952	-	258
Dshi_1754	0.361478	-1.64012	0.970721	0.0893184	6.56409	-	hypothetical protein	-	NA	NC_009952	-	138
Dshi_1755	6.66165	0.131571	0.869398	1	2.35912	-	putative tRNA pseudouridine synthase B	-	NA	NC_009952	-	68
Dshi_1756	5.68244	0.713249	0.921204	0.790721	1.85792	-	putative carboxylesterase	-	NA	NC_009952	-	173
Dshi_1757	6.44283	0.793424	0.871549	0.729409	2.50646	-	hypothetical protein	COG3926R	[R] General function prediction only	NC_009952	-	203
Dshi_1758	-1.28859	-0.309872	0.570149	0.866717	7.0987	ccmE	cytochrome c-type biogenesis protein CcmE	COG2332O	[O] Posttranslational modification, protein turnover, chaperones	NC_009952	-	160
Dshi_1759	0.616646	-1.42926	0.849805	0.030366	7.95361	argC	N-acetyl-gamma-glutamyl-phosphate reductase	COG0002E	[E] Amino acid transport and metabolism	NC_009952	-	341
Dshi_1760	0.237348	-0.711725	0.976065	0.428595	8.93388	murI	glutamate racemase	COG0796M	[M] Cell wall/membrane/envelope biogenesis	NC_009952	-	273
Dshi_1761	0.758211	-0.672274	0.786004	0.501555	8.31345	-	putative acyltransferase	COG3176R	[R] General function prediction only	NC_009952	-	292
Dshi_1762	-0.971992	0.628034	0.397251	0.452165	10.3962	-	indolepyruvate ferredoxin oxidoreductase	COG4231C	[C] Energy production and conversion	NC_009952	-	1135
Dshi_1763	0.995416	-0.544421	0.491077	0.562934	9.42272	-	HTH-type transcriptional regulator	COG0583K	[K] Transcription	NC_009952	+	300
Dshi_1764	-0.881342	0.552296	0.863532	0.747532	6.57257	-	putative hydrolase	COG0657I	[I] Lipid transport and metabolism	NC_009952	+	261
Dshi_1765	-0.839678	0.440635	0.745618	0.716209	8.25054	-	putative multidrug export ATP-binding/permease	COG5265O	[O] Posttranslational modification, protein turnover, chaperones	NC_009952	-	611
Dshi_1766	-1.02832	0.514172	0.897695	0.840964	4.68435	-	hypothetical protein	COG1652S	[S] Function unknown	NC_009952	-	531
Dshi_1767	-0.829594	-1.11964	0.930193	0.562934	3.73137	-	putative lysine carboxylase	COG1611R	[R] General function prediction only	NC_009952	+	179
Dshi_1768	-1.10576	0.289476	0.786004	0.904101	5.71083	eda	KHG/KDPG aldolase	COG0800G	[G] Carbohydrate transport and metabolism	NC_009952	-	213
Dshi_1769	-1.00727	-1.55476	0.547304	0.0174339	8.22572	edd	phosphogluconate dehydratase	COG0129EG	[G] Carbohydrate transport and metabolism	NC_009952	-	601
Dshi_1770	-3.39927	-3.83901	0.000624132	1.52372e-06	9.60082	-	hypothetical protein	-	NA	NC_009952	+	88
Dshi_1771	-0.813189	-0.864266	0.91612	0.6758	5.05801	-	hypothetical protein	COG1092R	[R] General function prediction only	NC_009952	+	400
Dshi_1772	-0.913834	1.67082	0.915677	0.168606	5.16222	-	hypothetical protein	-	NA	NC_009952	+	179
Dshi_1773	0.437437	0.902935	0.912202	0.20658	8.89982	-	putative metalloprotease	COG4783R	[R] General function prediction only	NC_009952	-	230
Dshi_1774	-1.00632	0.883193	0.933669	0.710533	3.421	-	hypothetical protein	-	NA	NC_009952	-	95
Dshi_1775	0.742199	0.0169094	0.92626	1	5.8638	-	putative glutamate--ammonia ligase adenyltransferase	COG1391OT	[T] Signal transduction mechanisms	NC_009952	-	936
Dshi_1776	-0.0121556	0.0385886	1	1	2.91261	-	hypothetical protein	-	NA	NC_009952	+	113
Dshi_1777	0.301391	-0.0058642	0.930193	1	11.5265	lon	ATP-dependent protease La	COG0466O	[O] Posttranslational modification, protein turnover, chaperones	NC_009952	-	802
Dshi_1778	0.959247	1.50385	0.878252	0.216792	6.84889	-	hypothetical protein	-	NA	NC_009952	+	201
Dshi_1779	0.466849	-0.35287	0.906748	0.762727	8.46438	ilvI	acetolactate synthase 3 catalytic subunit	COG0028EH	[H] Coenzyme transport and metabolism	NC_009952	+	585
Dshi_1780	0.454202	-0.151329	0.993713	1	4.11864	-	hypothetical protein	-	NA	NC_009952	+	103
Dshi_1781	-0.223824	0.321695	1	0.917694	4.30377	ilvH	acetolactate synthase 3 regulatory subunit	COG0440E	[E] Amino acid transport and metabolism	NC_009952	+	190
Dshi_1782	0.53168	-0.8749	0.930193	0.459523	6.96274	-	putative ring-hydroxylating dioxygenase subunit alpha	COG4638PR	[P] Inorganic ion transport and metabolism	NC_009952	+	383
Dshi_1783	-1.33791	-0.901267	0.814941	0.609521	4.03515	-	hypothetical protein	-	NA	NC_009952	-	81
Dshi_1784	3.53316	1.14073	0.987422	0.735154	0.634414	-	putative RNA polymerase sigma factor	COG1595K	[K] Transcription	NC_009952	+	180
Dshi_1785	-0.0406604	-2.90483	1	2.03049e-05	10.4206	nrdJ	ribonucleotide-diphosphate reductase subunit alpha	COG0209F	[F] Nucleotide transport and metabolism	NC_009952	-	1224
Dshi_1786	-0.220317	-0.882971	1	0.650949	4.25225	-	hypothetical protein	-	NA	NC_009952	+	146
Dshi_1787	-0.0402826	0.16404	1	0.99177	5.48945	-	hypothetical protein	COG1430S	[S] Function unknown	NC_009952	-	161
Dshi_1788	-0.434915	0.846369	0.91612	0.294177	8.17634	-	putative cold shock protein	COG1278K	[K] Transcription	NC_009952	-	173
Dshi_1789	-0.270804	-1.89454	0.979331	0.0156681	7.17525	pdxH	pyridoxamine 5'-phosphate oxidase	COG0259H	[H] Coenzyme transport and metabolism	NC_009952	-	201
Dshi_1790	0.0475029	-0.367517	1	0.88974	6.69246	fabI2	NADH dependent enoyl-[acyl-carrier-protein] reductase	COG0623I	[I] Lipid transport and metabolism	NC_009952	+	272
Dshi_1791	7.31946	0.587065	0.781934	0.801793	3.153	-	putative LysE type translocator	COG1280E	[E] Amino acid transport and metabolism	NC_009952	+	203
Dshi_1792	-1.95763	-0.104456	0.64375	1	4.1235	-	putative LysE type translocator	-	[E] Amino acid transport and metabolism	NC_009952	+	203
Dshi_1793	-0.858736	-0.0537822	0.913297	1	4.79145	gpt	xanthine-guanine phosphoribosyltransferase	COG2236R	[R] General function prediction only	NC_009952	+	167
Dshi_1794	-0.323972	0.739447	1	0.729409	3.8926	-	hypothetical protein	COG0436E	[E] Amino acid transport and metabolism	NC_009952	+	393
Dshi_1795	-0.69007	0.105389	0.899429	1	7.01914	-	putative peptidyl-prolyl cis-trans isomerase	-	NA	NC_009952	+	614
Dshi_1796	-1.07111	0.141551	0.716473	0.978438	6.80625	trpE	anthranilate synthase component I	COG0147EH	[H] Coenzyme transport and metabolism	NC_009952	+	509
Dshi_1797	-0.7061	0.425721	0.965429	0.880253	3.42982	-	hypothetical protein	COG2861S	[S] Function unknown	NC_009952	-	608
Dshi_1798	0.0512675	-0.320654	1	0.90966	5.37647	trpG	anthranilate synthase component II	COG0512EH	[H] Coenzyme transport and metabolism	NC_009952	+	201
Dshi_1799	0.325011	-0.191862	0.99595	0.98049	5.19894	trpD	anthranilate phosphoribosyltransferase	COG0547E	[E] Amino acid transport and metabolism	NC_009952	+	339
Dshi_1800	-0.394864	0.403151	0.993713	0.876951	4.20391	trpC	Indole-3-glycerol phosphate synthase	COG0134E	[E] Amino acid transport and metabolism	NC_009952	+	271
Dshi_1801	-1.55493	0.546757	0.761805	0.831503	4.71245	moaC	molybdenum cofactor biosynthesis protein MoaC	COG0315H	[H] Coenzyme transport and metabolism	NC_009952	+	158
Dshi_1802	-0.222367	-0.784099	1	0.716121	3.35341	moeA1	molybdopterin biosynthesis protein	COG0303H	[H] Coenzyme transport and metabolism	NC_009952	+	402
Dshi_1803	0.841755	-0.449973	0.738948	0.702316	8.49059	lexA	LexA repressor	COG1974KT	[K] Transcription	NC_009952	+	231
Dshi_1804	1.26094	-1.94398	0.845159	0.143203	5.19286	-	putative competence protein	COG0658R	[R] General function prediction only	NC_009952	-	694
Dshi_1805	-0.577585	0.307302	0.891652	0.836745	7.5482	gltX	glutamyl-tRNA synthetase	COG0008J	[J] Translation, ribosomal structure and biogenesis	NC_009952	+	471
Dshi_1806	-1.20356	0.0598204	0.307821	1	10.6008	gltA2	citrate synthase	COG0372C	[C] Energy production and conversion	NC_009952	+	430
Dshi_1807	2.10599	0.301944	0.530572	0.899053	6.28276	-	putative universal stress protein	COG0589T	[T] Signal transduction mechanisms	NC_009952	+	145
Dshi_1808	0.859665	0.837452	0.814041	0.399137	7.46178	-	putative sodium:alanine symporter family protein	COG1115E	[E] Amino acid transport and metabolism	NC_009952	+	512
Dshi_1809	-0.353236	2.05664	0.930193	0.000108874	9.2696	uvrA	excinuclease ABC subunit A	COG0178L	[L] Replication, recombination and repair	NC_009952	-	953
Dshi_1810	-1.77863	0.233674	0.716473	0.963193	4.6774	-	putative major facilitator superfamily transport protein	-	[G] Carbohydrate transport and metabolism	NC_009952	-	390
Dshi_1811	-0.49528	-0.385767	0.909585	0.763212	7.88804	lpdV	dihydrolipoamide dehydrogenase	COG1249C	[C] Energy production and conversion	NC_009952	-	465
Dshi_1812	1.17645	0.0483878	0.869398	1	5.34999	-	hypothetical protein	COG3803S	[S] Function unknown	NC_009952	-	197
Dshi_1813	0.793102	-1.36875	0.907713	0.222532	6.09611	-	major facilitator superfamiy transporter	COG3104E	[P] Inorganic ion transport and metabolism	NC_009952	-	429
Dshi_1814	-0.0839449	0.152806	1	0.997075	4.71822	-	hypothetical protein	-	NA	NC_009952	+	386
Dshi_1815	2.44344	1.6164	0.616107	0.124136	5.93381	-	putative transcriptional regulator	COG2197TK	[T] Signal transduction mechanisms	NC_009952	-	265
Dshi_1816	-0.829065	0.867558	0.930193	0.66256	4.46285	-	mscS family protein	COG3264M	[M] Cell wall/membrane/envelope biogenesis	NC_009952	-	448
Dshi_1817	2.15747	0.148364	0.752235	0.993412	4.82135	-	pirin-like protein	COG1741R	[R] General function prediction only	NC_009952	-	312
Dshi_1818	0.421843	0.06556	0.993907	1	4.18505	-	hypothetical protein	-	NA	NC_009952	-	90
Dshi_1819	0.169266	0.601538	1	0.767177	4.75988	-	putative transcriptional regulator	COG2197TK	[K] Transcription	NC_009952	-	243
Dshi_1820	-1.46393	1.63272	0.871549	0.282795	3.47549	-	mannosyl-3-phosphoglycerate phosphatase	COG3769R	[R] General function prediction only	NC_009952	+	260
Dshi_1821	-0.882103	0.490248	0.79665	0.744699	7.47616	-	hypothetical protein	-	NA	NC_009952	+	416
Dshi_1822	-0.475944	0.706	0.969156	0.744431	5.70674	-	putative arsenic resistance protein	COG0798P	[P] Inorganic ion transport and metabolism	NC_009952	+	341
Dshi_1823	-0.181021	0.358926	1	0.828987	7.77719	-	hypothetical protein	-	NA	NC_009952	-	326
Dshi_1824	0.470999	0.372189	0.935297	0.800101	7.10066	-	putative sucrose phosphorylase	COG0366G	[G] Carbohydrate transport and metabolism	NC_009952	-	587
Dshi_1825	-0.49028	0.633219	0.99927	0.824051	2.79458	pta1	phosphate acetyl transferase	COG0280C	[C] Energy production and conversion	NC_009952	-	341
Dshi_1826	-4.0522	-0.736438	0.491077	0.873355	1.95892	-	hypothetical protein	COG3450R	[R] General function prediction only	NC_009952	-	119
Dshi_1827	-0.539697	0.616411	0.997463	0.852942	2.74036	-	hypothetical protein	COG2855S	[S] Function unknown	NC_009952	-	346
Dshi_1828	0.470226	1.64853	0.967438	0.184207	6.70904	xcs	sulfoacetaldehyde acetyltransferase	COG0028EH	[H] Coenzyme transport and metabolism	NC_009952	-	593
Dshi_1829	-1.32504	0.876413	0.786004	0.609521	5.57835	-	putative FAD-dependent oxidoreductase	COG0665E	[E] Amino acid transport and metabolism	NC_009952	-	464
Dshi_1830	0.233431	0.534546	1	0.884575	3.33362	-	hypothetical protein	COG4319S	[S] Function unknown	NC_009952	-	128
Dshi_1831	0.555955	0.712425	0.965429	0.716121	5.51112	-	putative universal stress protein	COG0589T	[T] Signal transduction mechanisms	NC_009952	-	167
Dshi_1832	-1.09506	0.528989	0.909022	0.859981	6.19431	siaT	sialic acid TRAP transporter permease	COG1593G	[G] Carbohydrate transport and metabolism	NC_009952	-	446
Dshi_1833	0.948013	-0.303503	0.764495	0.852942	7.58203	-	putative TRAP transporter	COG3090G	[G] Carbohydrate transport and metabolism	NC_009952	-	188
Dshi_1834	1.62132	-0.234308	0.608864	0.943871	8.507	-	putative sialic acid-binding periplasmic protein	COG1638G	[G] Carbohydrate transport and metabolism	NC_009952	-	338
Dshi_1835	9.13609	1.19341	0.364794	0.393425	5.12486	-	putative transcriptional regulator	COG1167KE	[E] Amino acid transport and metabolism	NC_009952	+	491
Dshi_1836	0.277507	0.0510416	0.994749	1	6.81241	-	hypothetical protein	-	NA	NC_009952	+	369
Dshi_1837	0.781545	1.2396	0.965429	0.417341	4.21312	-	yjeF-like protein	COG0062S	[G] Carbohydrate transport and metabolism	NC_009952	-	523
Dshi_1838	0.161845	-1.14777	1	0.259612	6.77008	-	putative nitrogen regulation protein PII	COG0347E	[E] Amino acid transport and metabolism	NC_009952	+	112
Dshi_1839	-0.991858	-0.849741	0.508353	0.282795	8.29889	glnA	glutamine synthetase	COG0174E	[E] Amino acid transport and metabolism	NC_009952	+	468
Dshi_1840	1.07166	0.105977	0.871549	1	5.65859	-	hypothetical protein	COG1765O	[E] Amino acid transport and metabolism	NC_009952	+	405
Dshi_1841	-2.01927	1.49476	0.897695	0.583718	2.74094	-	hypothetical protein	-	NA	NC_009952	-	136
Dshi_1842	-0.766371	-0.592173	0.836023	0.698161	7.59796	purB	adenylosuccinate lyase	COG0015F	[F] Nucleotide transport and metabolism	NC_009952	+	450
Dshi_1843	1.86349	1.20491	0.156873	0.111646	9.16714	-	hypothetical protein	-	NA	NC_009952	+	55
Dshi_1844	1.60096	1.78741	0.853407	0.106278	5.2898	-	hypothetical protein	-	NA	NC_009952	+	177
Dshi_1845	1.22824	-3.06088	0.646642	1.88183e-05	7.13304	-	putative flagellar motor switch protein fliG	COG1536N	[N] Cell motility	NC_009952	+	349
Dshi_1846	-0.978326	0.692481	0.933093	0.761294	3.33264	-	hypothetical protein	-	NA	NC_009952	+	147
Dshi_1847	-0.334236	1.45989	1	0.325107	4.28897	-	hypothetical protein	-	NA	NC_009952	+	122
Dshi_1848	7.69022	1.02698	0.745618	0.556746	3.72272	-	hypothetical protein	-	NA	NC_009952	+	102
Dshi_1849	8.56138	1.20104	0.539871	0.41463	4.60526	nthA	nitrile hydratse subunit alpha	-	NA	NC_009952	+	203
Dshi_1850	1.28602	1.00267	0.754632	0.36729	7.06796	-	hypothetical protein	COG5429S	[S] Function unknown	NC_009952	-	234
Dshi_1851	-0.30926	-0.708222	0.948615	0.404974	8.91819	acnA	aconitate hydratase	COG1048C	[C] Energy production and conversion	NC_009952	+	928
Dshi_1852	7.54901	-1.1197	0.764495	0.560709	2.64817	-	putative thioredoxin	COG0526OC	[O] Posttranslational modification, protein turnover, chaperones	NC_009952	-	179
Dshi_1853	-1.79471	0.0368589	0.0729618	1	8.16514	ccmC	heme exporter protein C	COG0755O	[O] Posttranslational modification, protein turnover, chaperones	NC_009952	-	243
Dshi_1854	0.0312189	0.00132448	1	1	3.83403	ccmB	heme exporter protein B	COG2386O	[O] Posttranslational modification, protein turnover, chaperones	NC_009952	-	218
Dshi_1855	-1.4745	-0.560436	0.757136	0.826238	5.08019	ccmA	cytochrome c biogenesis protein CcmA	COG4133O	[O] Posttranslational modification, protein turnover, chaperones	NC_009952	-	205
Dshi_1856	-2.32168	1.23327	0.638288	0.507278	3.48314	-	hypothetical protein	COG3737S	[S] Function unknown	NC_009952	-	119
Dshi_1857	-1.37725	0.420917	0.769804	0.882458	5.52977	-	hypothetical protein	-	NA	NC_009952	-	250
Dshi_1858	-1.35784	-0.0536484	0.347585	1	7.67026	secF	preprotein translocase subunit SecF	COG0341U	[U] Intracellular trafficking, secretion, and vesicular transport	NC_009952	-	320
Dshi_1859	-0.639866	-0.44508	0.817658	0.695407	8.08483	secD	preprotein translocase subunit SecD	COG0342U	[U] Intracellular trafficking, secretion, and vesicular transport	NC_009952	-	554
Dshi_1860	-0.34044	-0.94877	0.965429	0.412753	6.91022	yajC	preprotein translocase subunit	COG1862U	[U] Intracellular trafficking, secretion, and vesicular transport	NC_009952	-	105
Dshi_1861	0.850702	0.3706	0.771655	0.775743	8.09096	-	hypothetical protein	-	NA	NC_009952	+	229
Dshi_1862	0.602479	0.260742	0.871549	0.859981	7.99249	-	hypothetical protein	COG1357S	[S] Function unknown	NC_009952	+	103
Dshi_1863	-0.64784	-1.04222	0.897695	0.334696	6.71021	serS	seryl-tRNA synthetase	COG0172J	[J] Translation, ribosomal structure and biogenesis	NC_009952	+	431
Dshi_1864	-1.16198	0.634404	0.849746	0.775127	5.14428	-	putative membrane-bound lytic murein transglycosylase	COG2951M	[M] Cell wall/membrane/envelope biogenesis	NC_009952	+	370
Dshi_1865	1.68826	-0.796095	0.126397	0.325107	8.48754	-	hypothetical protein	-	NA	NC_009952	-	289
Dshi_1866	1.22585	2.11252	0.776121	0.0139734	7.53184	-	hypothetical protein	COG5473S	[S] Function unknown	NC_009952	-	273
Dshi_1867	-0.633802	1.00163	0.9635	0.593511	4.97341	glnT	glutamine synthetase	COG0174E	[E] Amino acid transport and metabolism	NC_009952	-	438
Dshi_1868	8.34821	0.725446	0.590478	0.698161	4.12904	-	putative glutamate synthase large subunit-like protein	COG0069E	[E] Amino acid transport and metabolism	NC_009952	-	444
Dshi_1869	0.376799	1.77914	1	0.168626	4.20357	-	putative glutamate synthase	COG0070E	[E] Amino acid transport and metabolism	NC_009952	-	225
Dshi_1870	-1.02291	2.26262	0.915677	0.0712126	4.76365	-	putative glutamine amidotransferase	COG0067E	[E] Amino acid transport and metabolism	NC_009952	-	308
Dshi_1871	0.840785	0.642055	0.92645	0.733856	5.67062	-	putative HTH-type transcriptional regulator	COG1396K	[K] Transcription	NC_009952	-	215
Dshi_1872	0.486021	0.761737	0.958975	0.6758	7.83366	-	putative soluble aldose sugar dehydrogenase	COG2133G	[G] Carbohydrate transport and metabolism	NC_009952	-	422
Dshi_1873	0.0455172	0.359678	1	0.841196	6.66802	-	putative cytochrome c	COG2863C	[C] Energy production and conversion	NC_009952	-	102
Dshi_1874	8.66823	0.551207	0.505178	0.785081	4.32376	-	putative regulatory protein	COG1309K	[K] Transcription	NC_009952	-	198
Dshi_1875	-2.22611	0.964437	0.849805	0.744431	1.6649	-	putative inner membrane protein	COG3059S	[S] Function unknown	NC_009952	+	171
Dshi_1876	6.67282	0.7061	0.866933	0.831219	2.6622	-	putative glutaredoxin 3	COG0695O	[O] Posttranslational modification, protein turnover, chaperones	NC_009952	+	90
Dshi_1877	1.33492	1.19935	0.909585	0.404974	4.66984	-	hypothetical protein	COG4325S	[S] Function unknown	NC_009952	-	424
Dshi_1878	0.484166	0.641066	0.987422	0.755321	4.5117	-	hypothetical protein	-	NA	NC_009952	-	325
Dshi_1879	-0.304033	-0.660782	0.978502	0.616755	6.86589	-	hypothetical protein	COG3825S	[S] Function unknown	NC_009952	-	395
Dshi_1880	7.71893	-0.759295	0.745618	0.719261	2.90854	-	hypothetical protein	-	NA	NC_009952	-	55
Dshi_1881	-0.719699	-0.468405	0.92626	0.854973	5.57514	-	hypothetical protein	-	NA	NC_009952	-	458
Dshi_1882	1.01162	0.739074	0.941503	0.691875	4.11684	-	putative acetyltransferase	COG0456R	[R] General function prediction only	NC_009952	-	152
Dshi_1883	-0.178935	-1.0274	0.993907	0.20035	7.95709	-	putative clpA/clpB family protein	COG0714R	[R] General function prediction only	NC_009952	-	280
Dshi_1884	0.696241	-0.917129	0.715591	0.175871	10.5626	-	putative DnaK suppressor protein	COG1734T	[T] Signal transduction mechanisms	NC_009952	+	157
Dshi_1885	-2.5731	-2.08	0.26847	0.16471	4.87162	-	putative salicylate hydroxylase	COG0654HC	[H] Coenzyme transport and metabolism	NC_009952	+	389
Dshi_1886	0.424859	-0.57225	0.978502	0.782862	5.38505	-	putative Exodeoxyribonuclease III	COG0708L	[L] Replication, recombination and repair	NC_009952	-	259
Dshi_1887	0.116437	0.0362277	1	1	6.94603	-	putative ribonuclease D	COG0349J	[J] Translation, ribosomal structure and biogenesis	NC_009952	-	385
Dshi_1888	-0.32974	-1.05214	0.985753	0.44398	5.72951	purN	phosphoribosylglycinamide formyltransferase	COG0299F	[F] Nucleotide transport and metabolism	NC_009952	-	197
Dshi_1889	-0.289224	-0.939083	0.997463	0.612346	4.93135	purM	phosphoribosylaminoimidazole synthetase	COG0150F	[F] Nucleotide transport and metabolism	NC_009952	-	353
Dshi_1890	-1.22384	-1.71657	0.838717	0.31673	4.89185	-	hypothetical protein	-	NA	NC_009952	-	373
Dshi_1891	0.286433	-0.926125	0.997463	0.596922	5.37054	-	putative flavohemoglobin	COG1017C	[C] Energy production and conversion	NC_009952	+	142
Dshi_1892	0.430722	0.223416	0.940451	0.910448	8.38236	-	hypothetical protein	COG3287S	[S] Function unknown	NC_009952	+	382
Dshi_1893	-0.697993	-0.0937654	0.898081	1	6.21386	-	LOV-regulator, Blue-light sensing	COG3852T	[T] Signal transduction mechanisms	NC_009952	+	920
Dshi_1894	-0.540023	0.844098	0.946463	0.54536	6.12519	-	putative response regulator receiver protein	COG2197TK	[T] Signal transduction mechanisms	NC_009952	+	204
Dshi_1895	-2.29417	-1.4105	0.0288386	0.107647	8.29378	-	hypothetical protein	-	[Q] Secondary metabolites biosynthesis, transport and catabolism	NC_009952	-	850
Dshi_1896	-1.18684	-2.15599	0.726855	0.037233	7.30078	algD	GDP-mannose 6-dehydrogenase	COG1004M	[M] Cell wall/membrane/envelope biogenesis	NC_009952	-	469
Dshi_1897	-0.445376	-2.751	0.978068	0.0280167	5.70473	algA	alginate biosynthesis protein	COG0836M	[G] Carbohydrate transport and metabolism	NC_009952	-	476
Dshi_1898	-1.45056	-1.1207	0.347074	0.234084	7.61866	-	putative glycosyltransferase alg8	COG2194R	[R] General function prediction only	NC_009952	-	530
Dshi_1899	-0.302292	-2.07824	0.9906	0.0477754	6.38149	-	hypothetical protein	COG1566V	[V] Defense mechanisms	NC_009952	-	468
Dshi_1900	-0.354675	-1.15803	0.965429	0.288528	7.09168	algC	phosphomannomutase	COG1109G	[G] Carbohydrate transport and metabolism	NC_009952	+	456
Dshi_1901	8.18812	-2.42396	0.69525	0.185238	2.91466	-	hypothetical protein	-	NA	NC_009952	+	196
Dshi_1902	-1.33738	-1.0934	0.747755	0.501555	5.98367	-	putative poly(beta-D-mannuronate) O-acetylase	COG1696M	[M] Cell wall/membrane/envelope biogenesis	NC_009952	+	458
Dshi_1903	-2.06211	-2.64081	0.0911202	0.00084601	7.76413	-	putative alginate biosynthesis protein algJ	-	NA	NC_009952	+	337
Dshi_1904	-2.38038	-1.08547	0.0899768	0.428595	7.33073	-	hypothetical protein	-	NA	NC_009952	+	436
Dshi_1905	-0.761763	1.01643	0.845159	0.302556	7.26142	-	hypothetical protein	-	NA	NC_009952	+	366
Dshi_1906	0.419851	-0.557089	0.978975	0.840392	6.77019	-	hypothetical protein	-	NA	NC_009952	+	93
Dshi_1907	0.387285	-0.11296	0.967438	1	6.53861	-	hypothetical protein	COG4951S	[S] Function unknown	NC_009952	+	485
Dshi_1908	2.77832	1.4715	0.487721	0.177669	6.14076	-	hypothetical protein	-	NA	NC_009952	+	205
Dshi_1909	2.18001	0.839658	0.608694	0.5922	6.43073	-	hypothetical protein	-	NA	NC_009952	-	217
Dshi_1910	7.57248	1.32708	0.769804	0.514583	3.80154	-	hypothetical protein	-	NA	NC_009952	+	227
Dshi_1911	-1.74951	1.42876	0.85749	0.5176	3.60917	-	hypothetical protein	-	NA	NC_009952	+	131
Dshi_1912	-1.1955	0.658313	0.906748	0.79798	3.68141	-	hypothetical protein	-	NA	NC_009952	+	135
Dshi_1913	0	0	1	1	-0.450919	-	putative insertion element	COG2801L	[L] Replication, recombination and repair	NC_009952	-	273
Dshi_1914	0	0	1	1	-0.450919	-	putative insertion element / transposase	-	[L] Replication, recombination and repair	NC_009952	-	88
Dshi_1915	-0.960175	0.576174	0.91612	0.831199	4.50015	-	hypothetical protein	COG4373R	NA	NC_009952	+	260
Dshi_1916	-0.139258	0.0316331	1	1	4.91538	-	hypothetical protein	-	NA	NC_009952	+	243
Dshi_1917	-0.585358	0.348073	0.781934	0.761294	11.5958	-	putative modification methylase	-	NA	NC_009952	+	482
Dshi_1918	-0.795922	0.153344	0.648627	0.943069	12.2363	-	putative modification methylase	-	NA	NC_009952	+	353
Dshi_1919	-0.263576	-0.338946	0.9635	0.778885	10.0947	-	hypothetical protein	-	NA	NC_009952	+	576
Dshi_1920	-0.481867	0.516703	0.978502	0.822704	4.56961	-	hypothetical protein	COG0491R	[R] General function prediction only	NC_009952	-	301
Dshi_1921	-0.678365	1.1611	0.914553	0.299931	6.17976	-	histidine kinase	COG0642T	[T] Signal transduction mechanisms	NC_009952	+	439
Dshi_1922	7.54765	3.4288	0.761805	0.000433239	5.36057	-	hypothetical protein	-	NA	NC_009952	-	97
Dshi_1923	-0.147604	1.78168	1	0.132638	5.84339	-	hypothetical protein	-	[D] Cell cycle control, cell division, chromosome partitioning	NC_009952	+	411
Dshi_1924	1.96467	1.86969	0.776441	0.0712126	5.67703	-	putative TRAP transporter solute receptor	COG2358R	[R] General function prediction only	NC_009952	+	350
Dshi_1925	0.842499	1.02983	0.92626	0.492309	5.56575	-	putative ATPase	COG3267U	[U] Intracellular trafficking, secretion, and vesicular transport	NC_009952	-	749
Dshi_1926	-1.03104	-0.270938	0.877731	0.947884	4.77677	priA	primosome assembly protein PriA	COG1198L	[L] Replication, recombination and repair	NC_009952	-	727
Dshi_1927	-0.225624	-1.24461	0.965429	0.0372719	9.94891	tal	putative translaldolase	COG0176G	[G] Carbohydrate transport and metabolism	NC_009952	+	217
Dshi_1928	0.258984	0.027961	1	1	5.23542	-	hypothetical protein	COG3159S	[S] Function unknown	NC_009952	+	235
Dshi_1930	-0.894311	-0.135951	0.909585	1	4.81954	-	hypothetical protein	-	NA	NC_009952	-	279
Dshi_1931	4.19629	1.64202	0.970759	0.558111	1.28703	-	hypothetical protein	-	NA	NC_009952	-	83
Dshi_1932	-0.978684	1.45711	0.800605	0.130697	6.43573	-	putative glutathione S-transferase family protein	COG0625O	[O] Posttranslational modification, protein turnover, chaperones	NC_009952	-	289
Dshi_1933	-0.527953	-1.04343	0.871549	0.153547	8.17314	ileS	isoleucyl-tRNA synthetase	COG0060J	[J] Translation, ribosomal structure and biogenesis	NC_009952	-	991
Dshi_1934	-0.164246	-0.349607	0.993713	0.769902	8.50652	-	hypothetical protein	-	NA	NC_009952	+	223
Dshi_1935	-0.269573	0.922109	0.997463	0.593648	5.98469	-	putative thioredoxin reductase trxB with an additional cyclic nucleotide-monophosphate-binding domain	COG0492O	[O] Posttranslational modification, protein turnover, chaperones	NC_009952	-	539
Dshi_1936	7.24884	-0.0216459	0.786004	1	2.78762	-	hypothetical protein	COG3768S	[S] Function unknown	NC_009952	-	338
Dshi_1937	-1.40667	-0.727233	0.777705	0.749357	4.57002	-	YcjX-like family protein	COG3106R	[R] General function prediction only	NC_009952	-	470
Dshi_1938	-0.81294	-0.167908	0.912202	0.992878	5.4982	truA	tRNA pseudouridine synthase A	COG0101J	[J] Translation, ribosomal structure and biogenesis	NC_009952	+	257
Dshi_1939	0.656488	0.281867	0.965429	0.933863	4.47553	-	putative ABC transporter permease	COG0600P	[P] Inorganic ion transport and metabolism	NC_009952	-	273
Dshi_1940	1.80297	0.841406	0.814941	0.602874	4.8682	-	ABC transporter ATP-binding protein	COG1116P	[P] Inorganic ion transport and metabolism	NC_009952	-	266
Dshi_1941	-0.258368	0.353716	1	0.905638	4.95436	-	NMT1/THI5 family protein	COG0715P	[P] Inorganic ion transport and metabolism	NC_009952	-	337
Dshi_1942	-0.620369	0.510726	0.9635	0.829974	4.75083	-	putative GSCFA family protein	-	NA	NC_009952	-	453
Dshi_1943	0.395682	0.182481	0.992955	0.981179	4.74911	codA	cytosine deaminase	COG0402FR	[R] General function prediction only	NC_009952	-	422
Dshi_1944	-0.0940249	-0.0105894	1	1	5.95881	-	putative methyltransferase	COG4122R	[R] General function prediction only	NC_009952	-	243
Dshi_1945	-0.100619	-0.384398	1	0.896498	4.10973	-	putative permease of branched-chain amino acid transport system	COG1079R	[R] General function prediction only	NC_009952	-	314
Dshi_1946	-1.58056	0.462271	0.870426	0.886503	2.77078	-	branched-chain amino acid ABCtransporter permease	COG4603R	[R] General function prediction only	NC_009952	-	349
Dshi_1947	-0.572649	1.03629	0.970495	0.550385	4.38148	rbsA4	ribose import ATP-binding protein	COG3845R	[R] General function prediction only	NC_009952	-	514
Dshi_1948	0.233864	0.638067	0.9906	0.575162	7.47433	-	putative basic membrane protein	COG1744R	[R] General function prediction only	NC_009952	-	339
Dshi_1949	-1.14968	-0.134903	0.898714	1	3.40031	-	hypothetical protein	-	NA	NC_009952	-	527
Dshi_1950	-0.419937	-0.152332	0.954428	0.968677	7.03614	-	hypothetical protein	-	NA	NC_009952	+	199
Dshi_1951	-0.786108	0.816917	0.792209	0.421094	7.41804	-	hypothetical protein	COG1566V	[V] Defense mechanisms	NC_009952	-	1097
Dshi_1952	-0.352638	-0.0195446	0.967438	1	6.9656	-	hypothetical protein	-	NA	NC_009952	+	243
Dshi_1953	-0.193444	0.393146	0.995019	0.775127	7.78375	-	putative hydrolase	COG3509Q	[Q] Secondary metabolites biosynthesis, transport and catabolism	NC_009952	+	308
Dshi_1954	0.361964	0.126071	0.992955	1	5.59544	-	putative short-chain dehydrogenase	COG0300R	[R] General function prediction only	NC_009952	+	267
Dshi_1955	-0.486335	-0.366648	0.967438	0.896935	5.1293	-	putative short-chain dehydrogenase	COG1028IQR	[R] General function prediction only	NC_009952	-	598
Dshi_1956	0.980316	-0.427584	0.897738	0.860567	5.64825	-	putative NAD-dependent epimerase/dehydratase	COG0451MG	[G] Carbohydrate transport and metabolism	NC_009952	-	320
Dshi_1957	0.487078	-0.977634	0.964804	0.566318	6.39783	-	hypothetical protein	COG3063NU	[U] Intracellular trafficking, secretion, and vesicular transport	NC_009952	-	475
Dshi_1958	-0.542127	-0.346001	0.881347	0.785081	7.96329	-	putative NAD-dependent epimerase/dehydratase	COG0451MG	[M] Cell wall/membrane/envelope biogenesis	NC_009952	-	880
Dshi_1960	0.308257	-0.38747	0.978068	0.79798	7.26749	-	phosphodiesterase/nucleotide pyrophosphatase	COG3379S	[S] Function unknown	NC_009952	-	534
Dshi_1961	-0.44929	-0.542281	0.91612	0.635596	8.66423	-	hypothetical protein	-	NA	NC_009952	-	96
Dshi_1962	-0.118655	-0.223735	1	0.89759	7.84859	-	putative modular PKS system	COG3321Q	[Q] Secondary metabolites biosynthesis, transport and catabolism	NC_009952	-	1631
Dshi_1963	-0.434014	-0.29346	0.913297	0.829974	8.78347	-	putative modular PKS system	COG3321Q	[R] General function prediction only	NC_009952	-	2553
Dshi_1964	0.852917	0.138591	0.729647	0.957429	9.07982	-	hypothetical protein	COG3882Q	[Q] Secondary metabolites biosynthesis, transport and catabolism	NC_009952	-	572
Dshi_1965	-0.473086	-0.56042	0.978502	0.80681	4.69629	-	hypothetical protein	-	NA	NC_009952	-	310
Dshi_1966	-1.95583	-0.398986	0.121737	0.798972	7.52454	lpdA	dihydrolipoyl dehydrogenase	COG1249C	[C] Energy production and conversion	NC_009952	-	580
Dshi_1967	-3.26173	-1.41463	3.70151e-07	0.0302428	10.2979	aceF	dihydrolipoyllysine-residue acetyltransferase component of pyruvate dehydrogenase complex	COG0508C	[C] Energy production and conversion	NC_009952	-	433
Dshi_1968	-2.87659	-2.14726	3.70151e-07	3.78846e-05	12.6316	aceE	pyruvate dehydrogenase subunit E1	COG2609C	[C] Energy production and conversion	NC_009952	-	885
Dshi_1970	-2.40887	-0.567224	0.0229352	0.687202	9.02563	-	TRAP dicarboxylate transporter	COG4664Q	[Q] Secondary metabolites biosynthesis, transport and catabolism	NC_009952	-	688
Dshi_1971	-1.48614	-3.55453	0.0850051	3.09714e-11	9.48975	-	putative TRAP-transporter extracellular solute-binding protein	COG4663Q	[Q] Secondary metabolites biosynthesis, transport and catabolism	NC_009952	-	325
Dshi_1972	-0.43593	-0.396369	0.978502	0.894442	5.14225	-	putative pyruvate dehydrogenase complex repressor	COG2186K	[K] Transcription	NC_009952	+	260
Dshi_1973	0.537665	1.91931	0.992955	0.105713	4.44099	-	hypothetical protein	COG0714R	[R] General function prediction only	NC_009952	+	372
Dshi_1974	-1.19414	1.7887	0.913297	0.212194	3.79708	-	hypothetical protein	COG3864S	[S] Function unknown	NC_009952	+	424
Dshi_1975	-2.27048	1.57891	0.794416	0.533267	4.14744	-	hypothetical protein	-	NA	NC_009952	-	230
Dshi_1976	-1.43101	2.50315	0.921204	0.0454696	3.18723	-	putative ribokinase	COG0524G	[G] Carbohydrate transport and metabolism	NC_009952	-	305
Dshi_1977	1.59639	0.0120447	0.808965	1	5.16196	-	periplasmic-binding protein	COG0683E	[E] Amino acid transport and metabolism	NC_009952	-	420
Dshi_1978	-0.854561	0.771155	0.940451	0.746596	4.00194	-	putative branched-chain amino acid transport system / permease	COG4177E	[E] Amino acid transport and metabolism	NC_009952	-	317
Dshi_1979	0.150742	0.597624	1	0.848401	3.89346	-	putative branched-chain amino acid transport system / permease	COG0559E	[E] Amino acid transport and metabolism	NC_009952	-	305
Dshi_1980	-1.17765	-0.259191	0.955555	0.981439	1.89615	-	putative high-affinity branched-chain amino acid transport ATP-binding protein	COG0410E	[E] Amino acid transport and metabolism	NC_009952	-	240
Dshi_1981	-0.823281	-0.347781	0.964804	0.942611	3.00526	-	putative branched-chain amino acid transport ATP-binding protein	COG0411E	[E] Amino acid transport and metabolism	NC_009952	-	257
Dshi_1982	6.48428	0.209564	0.871549	0.97987	2.25638	-	aldo/keto reductase family protein	COG0667C	[C] Energy production and conversion	NC_009952	-	360
Dshi_1983	5.02635	-0.24021	0.951892	0.995331	1.01526	-	hypothetical protein	-	NA	NC_009952	-	125
Dshi_1984	-1.36898	1.33666	0.92645	0.506131	2.47147	-	putative HTH-type transcriptional regulator	COG1802K	[K] Transcription	NC_009952	+	215
Dshi_1985	7.55995	-0.469953	0.769171	0.876951	2.87691	-	aldo/keto reductase family protein	COG0667C	[C] Energy production and conversion	NC_009952	+	480
Dshi_1986	-2.51227	0.611657	0.0899768	0.74781	9.18437	icd	monomeric isocitrate dehydrogenase	COG2838C	[C] Energy production and conversion	NC_009952	+	722
Dshi_1987	-1.33092	-0.151008	0.870426	1	3.25485	-	hypothetical protein	-	NA	NC_009952	+	182
Dshi_1988	0.206387	-0.840209	1	0.673116	4.59161	-	hypothetical protein	-	NA	NC_009952	+	131
Dshi_1989	0.320187	0.29591	0.978502	0.877815	6.53431	-	hypothetical protein	COG1566V	[V] Defense mechanisms	NC_009952	+	410
Dshi_1990	-3.11435	1.21314	0.17875	0.571205	4.33816	-	protein kinase-like protein	COG0510M	[M] Cell wall/membrane/envelope biogenesis	NC_009952	-	747
Dshi_1991	-0.673858	1.02584	0.96376	0.562475	4.29173	-	putative multidrug export ATP-binding/permease	COG1132V	[V] Defense mechanisms	NC_009952	-	611
Dshi_1992	-0.264062	0.837745	1	0.698161	3.09942	-	hypothetical protein	COG0438M	[M] Cell wall/membrane/envelope biogenesis	NC_009952	-	382
Dshi_1993	-1.54001	1.0072	0.761805	0.586503	4.74898	-	putative glycosyltransferase	COG0438M	[M] Cell wall/membrane/envelope biogenesis	NC_009952	-	414
Dshi_1994	-0.954109	1.80747	0.851555	0.0541331	6.05914	-	putative glycosyltransferase	COG4671R	[R] General function prediction only	NC_009952	-	386
Dshi_1995	-0.567982	0.918648	0.871549	0.304852	8.47354	-	hypothetical protein	-	NA	NC_009952	+	239
Dshi_1996	-0.916469	-0.0870504	0.845159	1	6.18937	xylA	xylose isomerase	COG2115G	[G] Carbohydrate transport and metabolism	NC_009952	-	434
Dshi_1997	-1.04954	-0.838553	0.914553	0.714978	4.4195	xylB2	xylose kinase	COG1070G	[G] Carbohydrate transport and metabolism	NC_009952	-	480
Dshi_1998	-0.424881	-0.673271	0.921204	0.507467	7.8768	-	ABC transporter ATP-binding protein	COG1129G	[G] Carbohydrate transport and metabolism	NC_009952	-	248
Dshi_1999	-1.16463	-0.877223	0.667367	0.509196	6.74702	xylH	xylose transport system permease	COG4214G	[G] Carbohydrate transport and metabolism	NC_009952	-	435
Dshi_2000	-0.120819	-1.27625	1	0.0879808	7.66334	-	D-xylose-binding periplasmic protein xylF	COG4213G	[G] Carbohydrate transport and metabolism	NC_009952	-	340
Dshi_2001	2.07773	0.702954	0.620581	0.679305	5.93855	-	putative xylose repressor	COG1940KG	[G] Carbohydrate transport and metabolism	NC_009952	+	414
Dshi_2002	8.1178	-0.649461	0.661837	0.778885	3.29434	-	hypothetical protein	-	NA	NC_009952	+	492
Dshi_2003	1.07191	2.39338	0.948615	0.0812835	5.74222	-	hypothetical protein	-	NA	NC_009952	+	171
Dshi_2004	-0.136565	1.99952	1	0.10218	4.8097	-	hypothetical protein	-	NA	NC_009952	+	207
Dshi_2005	-0.860353	2.39639	0.921204	0.0286238	5.37676	-	putative cytochrome c peroxidase	COG1858P	[P] Inorganic ion transport and metabolism	NC_009952	-	451
Dshi_2006	8.23573	1.28432	0.629307	0.461328	4.36207	-	putative blue-light photoreceptor	-	NA	NC_009952	-	139
Dshi_2007	-1.26581	0.887164	0.754632	0.546583	6.38006	-	hypothetical protein	-	NA	NC_009952	-	155
[truncated: 2,195 more rows]
